# Supplementary material for: Modelling amoebic brain infection caused by Balamuthia mandrillaris using a human cerebral organoid
Source: PLoS Negl Trop Dis. 2024 Jun 20;18(6):e0012274. doi: 10.1371/journal.pntd.0012274 (PMC11218984; doi:10.1371/journal.pntd.0012274)
Supplement: S1 Table — (XLSX) [file pntd.0012274.s009.xlsx]

## Sheet: Sheet1
S1 Table. Data statistical analysis of up- and down regulation genes
Gene	Gene_symbol	Description	baseMean	log2FoldChange	lfcSE	stat	pvalue	padj	Control 2	Control 3	Control 7	Coculture 2	Coculture 3	Coculture 7
ENSG00000108688	CCL7	C-C motif chemokine ligand 7 [Source:HGNC Symbol;Acc:HGNC:10634]	32.295	6.93454	1.40953	4.91975	8.66562e-07	0.011384	0.79413	0.177818	0	99.3891	93.4086	0
ENSG00000139269	INHBE	inhibin subunit beta E [Source:HGNC Symbol;Acc:HGNC:24029]	49.9979	4.50108	0.914369	4.92261	8.53996e-07	0.011384	2.11768	4.26764	11.4146	128.678	87.54	65.9696
ENSG00000159251	ACTC1	actin alpha cardiac muscle 1 [Source:HGNC Symbol;Acc:HGNC:143]	105.186	-6.80063	1.33292	-5.10206	3.35971e-07	0.011384	84.1778	491.845	39.9511	0.480141	1.46715	13.1939
ENSG00000007350	TKTL1	transketolase like 1 [Source:HGNC Symbol;Acc:HGNC:11835]	152.41	-7.9864	1.70815	-4.67547	2.93277e-06	0.0288959	2.11768	853.35	57.0731	1.92056	0	0
ENSG00000131386	GALNT15	polypeptide N-acetylgalactosaminyltransferase 15 [Source:HGNC Symbol;Acc:HGNC:21531]	46.5854	-6.98568	1.5478	-4.5133	6.38277e-06	0.0503103	6.35304	226.54	45.6585	0.960281	0	0
ENSG00000124491	F13A1	coagulation factor XIII A chain [Source:HGNC Symbol;Acc:HGNC:3531]	48.847	-7.03847	1.58214	-4.44872	8.63844e-06	0.0567416	260.739	8.53527	22.8292	0	0.978101	0
ENSG00000133800	LYVE1	lymphatic vessel endothelial hyaluronan receptor 1 [Source:HGNC Symbol;Acc:HGNC:14687]	27.6311	-6.78052	1.55211	-4.36858	1.25056e-05	0.0704085	117.531	7.824	39.9511	0.480141	0	0
ENSG00000019505	SYT13	synaptotagmin 13 [Source:HGNC Symbol;Acc:HGNC:14962]	184.812	-2.58624	0.615334	-4.20298	2.63421e-05	0.129771	219.445	337.855	382.39	50.8949	39.124	79.1635
ENSG00000131771	PPP1R1B	protein phosphatase 1 regulatory inhibitor subunit 1B [Source:HGNC Symbol;Acc:HGNC:9287]	308.631	-4.11467	1.0417	-3.94996	7.81631e-05	0.342276	1066.25	398.491	262.536	6.24183	12.7153	105.551
ENSG00000113361	CDH6	cadherin 6 [Source:HGNC Symbol;Acc:HGNC:1765]	470.677	3.08604	0.793437	3.88946	0.000100469	0.39596	34.4123	187.065	74.195	500.787	1407.49	620.114
ENSG00000179388	EGR3	early growth response 3 [Source:HGNC Symbol;Acc:HGNC:3240]	67.2114	3.51968	0.91693	3.83854	0.000123766	0.406479	9.00014	3.20073	28.5365	120.035	150.138	92.3574
ENSG00000260314	MRC1	mannose receptor C-type 1 [Source:HGNC Symbol;Acc:HGNC:7228]	25.3462	-7.50562	1.95475	-3.83968	0.000123196	0.406479	122.296	1.24473	28.5365	0	0	0
ENSG00000163431	LMOD1	leiomodin 1 [Source:HGNC Symbol;Acc:HGNC:6647]	18.1334	-4.65284	1.2285	-3.78742	0.000152218	0.428504	38.6477	16.3593	51.3658	0.960281	1.46715	0
ENSG00000072182	ASIC4	acid sensing ion channel subunit family member 4 [Source:HGNC Symbol;Acc:HGNC:21263]	35.034	-5.43528	1.43263	-3.79393	0.000148283	0.428504	3.17652	147.056	57.0731	1.92056	0.978101	0
ENSG00000167772	ANGPTL4	angiopoietin like 4 [Source:HGNC Symbol;Acc:HGNC:16039]	1060.94	2.08543	0.559481	3.72743	0.00019344	0.508244	564.891	251.791	399.511	2172.64	1657.39	1319.39
ENSG00000147571	CRH	corticotropin releasing hormone [Source:HGNC Symbol;Acc:HGNC:2355]	13.0255	5.96477	1.61592	3.69127	0.00022314	0.536309	0	0.533455	0	32.1694	5.86861	39.5818
ENSG00000117318	ID3	inhibitor of DNA binding 3 [Source:HGNC Symbol;Acc:HGNC:5362]	514.884	2.3279	0.632224	3.68208	0.000231338	0.536309	265.24	126.784	119.853	920.91	1168.34	488.175
ENSG00000121039	RDH10	retinol dehydrogenase 10 [Source:HGNC Symbol;Acc:HGNC:19975]	473.268	2.0104	0.557311	3.60733	0.000309368	0.603296	256.239	122.695	188.341	834.004	857.795	580.532
ENSG00000106809	OGN	osteoglycin [Source:HGNC Symbol;Acc:HGNC:8126]	53.9855	-3.7374	1.02975	-3.62944	0.000284039	0.603296	117.796	165.371	22.8292	9.60281	8.31386	0
ENSG00000179914	ITLN1	intelectin 1 [Source:HGNC Symbol;Acc:HGNC:18259]	34.4069	-6.126	1.70291	-3.59736	0.000321464	0.603296	187.15	0.711273	17.1219	0.480141	0.978101	0
ENSG00000170458	CD14	CD14 molecule [Source:HGNC Symbol;Acc:HGNC:1628]	26.3224	-6.64325	1.83779	-3.61481	0.000300573	0.603296	128.384	0.533455	28.5365	0.480141	0	0
ENSG00000131668	BARX1	BARX homeobox 1 [Source:HGNC Symbol;Acc:HGNC:955]	34.8755	3.75284	1.05575	3.55469	0.000378431	0.648769	9.26485	3.02291	0	84.5048	86.0729	26.3878
ENSG00000112936	C7	complement C7 [Source:HGNC Symbol;Acc:HGNC:1346]	350.356	-3.61593	1.01727	-3.55456	0.000378617	0.648769	1421.76	472.641	45.6585	65.2991	30.8102	65.9696
ENSG00000188783	PRELP	proline and arginine rich end leucine rich repeat protein [Source:HGNC Symbol;Acc:HGNC:9357]	20.925	-4.04795	1.14883	-3.52354	0.000425826	0.684524	47.1184	33.6076	39.9511	0.960281	3.9124	0
ENSG00000180209	MYL11	myosin light chain 11 [Source:HGNC Symbol;Acc:HGNC:29824]	26.9096	-6.15852	1.7504	-3.51836	0.000434222	0.684524	2.38239	146.7	11.4146	0.960281	0	0
ENSG00000122877	EGR2	early growth response 2 [Source:HGNC Symbol;Acc:HGNC:3239]	156.989	3.42774	0.990271	3.46142	0.000537342	0.814507	49.5008	12.8029	17.1219	403.798	432.321	26.3878
ENSG00000180044	C3orf80	chromosome 3 open reading frame 80 [Source:HGNC Symbol;Acc:HGNC:40048]	71.5043	4.19126	1.22048	3.4341	0.000594529	0.834195	17.7356	2.13382	0	219.904	176.058	13.1939
ENSG00000125740	FOSB	FosB proto-oncogene, AP-1 transcription factor subunit [Source:HGNC Symbol;Acc:HGNC:3797]	118.888	3.58455	1.05733	3.3902	0.000698405	0.834195	15.3532	1.06691	45.6585	183.414	230.343	237.491
ENSG00000003137	CYP26B1	cytochrome P450 family 26 subfamily B member 1 [Source:HGNC Symbol;Acc:HGNC:20581]	262.484	2.52091	0.743595	3.39017	0.000698496	0.834195	72.5306	104.557	57.0731	640.028	581.97	118.745
ENSG00000185633	NDUFA4L2	NDUFA4 mitochondrial complex associated like 2 [Source:HGNC Symbol;Acc:HGNC:29836]	1165.79	2.12545	0.621951	3.41739	0.000632238	0.834195	205.415	678.021	422.341	2055.96	2234.47	1398.56
ENSG00000151012	SLC7A11	solute carrier family 7 member 11 [Source:HGNC Symbol;Acc:HGNC:11059]	277.818	2.07563	0.605761	3.42648	0.000611469	0.834195	85.5014	151.501	79.9023	629.945	324.24	395.818
ENSG00000173376	NDNF	neuron derived neurotrophic factor [Source:HGNC Symbol;Acc:HGNC:26256]	155.701	-2.28142	0.668621	-3.41213	0.00064457	0.834195	149.561	271.884	359.56	70.5807	43.0364	39.5818
ENSG00000133055	MYBPH	myosin binding protein H [Source:HGNC Symbol;Acc:HGNC:7552]	19.1233	-7.09306	2.09056	-3.3929	0.000691573	0.834195	0.52942	97.0887	17.1219	0	0	0
ENSG00000176692	FOXC2	forkhead box C2 [Source:HGNC Symbol;Acc:HGNC:3801]	32.5753	3.75002	1.1171	3.35694	0.000788102	0.905386	8.47072	3.20073	0	84.0246	86.5619	13.1939
ENSG00000010932	FMO1	flavin containing dimethylaniline monoxygenase 1 [Source:HGNC Symbol;Acc:HGNC:3769]	12.1964	-5.60883	1.67358	-3.3514	0.000804052	0.905386	17.7356	49.2556	5.70731	0.480141	0	0
ENSG00000133020	MYH8	myosin heavy chain 8 [Source:HGNC Symbol;Acc:HGNC:7578]	15.7145	-6.81438	2.05013	-3.32388	0.000887734	0.971847	1.05884	76.1062	17.1219	0	0	0
ENSG00000244089	HMGB1P30	high mobility group box 1 pseudogene 30 [Source:HGNC Symbol;Acc:HGNC:39121]	10.9949	7.29282	3.1117	2.34367	0.0190949	0.999484	0	0	0	0	0	65.9696
ENSG00000260468	LINC01290	long intergenic non-protein coding RNA 1290 [Source:HGNC Symbol;Acc:HGNC:50356]	11.075	7.28632	2.74731	2.65217	0.00799772	0.999484	0	0	0	0.480141	0	65.9696
ENSG00000261104	None	novel transcript	8.95896	6.95344	2.76889	2.51127	0.0120297	0.999484	0	0	0	0	0.978101	52.7757
ENSG00000226658	RPL23AP30	ribosomal protein L23a pseudogene 30 [Source:HGNC Symbol;Acc:HGNC:35617]	8.79595	6.95227	3.23263	2.15066	0.0315032	0.999484	0	0	0	0	0	52.7757
ENSG00000236466	RCAN2-DT	RCAN2 divergent transcript [Source:HGNC Symbol;Acc:HGNC:55661]	8.79595	6.95227	3.23263	2.15066	0.0315032	0.999484	0	0	0	0	0	52.7757
ENSG00000243877	HMGB1P38	high mobility group box 1 pseudogene 38 [Source:HGNC Symbol;Acc:HGNC:39185]	8.79595	6.95227	3.23263	2.15066	0.0315032	0.999484	0	0	0	0	0	52.7757
ENSG00000275950	MIR6724-1	microRNA 6724-1 [Source:HGNC Symbol;Acc:HGNC:50837]	8.79595	6.95227	3.23263	2.15066	0.0315032	0.999484	0	0	0	0	0	52.7757
ENSG00000279674	None	TEC	8.79595	6.95227	3.23263	2.15066	0.0315032	0.999484	0	0	0	0	0	52.7757
ENSG00000284611	None	meprin A subunit alpha (MEP1A) pseudogene	8.79595	6.95227	3.23263	2.15066	0.0315032	0.999484	0	0	0	0	0	52.7757
ENSG00000289199	None	novel transcript	8.79595	6.95227	3.23263	2.15066	0.0315032	0.999484	0	0	0	0	0	52.7757
ENSG00000229082	OR5AW1P	olfactory receptor family 5 subfamily AW member 1 pseudogene [Source:HGNC Symbol;Acc:HGNC:15406]	8.87745	6.94228	2.83333	2.45022	0.0142769	0.999484	0	0	0	0	0.48905	52.7757
ENSG00000211772	TRBC2	T cell receptor beta constant 2 [Source:HGNC Symbol;Acc:HGNC:12157]	7.16306	6.54367	2.37101	2.75987	0.0057825	0.999484	0	0	0	1.44042	1.9562	39.5818
ENSG00000277775	H3C7	H3 clustered histone 7 [Source:HGNC Symbol;Acc:HGNC:4773]	6.75701	6.51137	2.89952	2.24567	0.024725	0.999484	0	0	0	0.960281	0	39.5818
ENSG00000167459	LINC00905	long intergenic non-protein coding RNA 905 [Source:HGNC Symbol;Acc:HGNC:26334]	6.59696	6.51133	3.42038	1.90369	0.0569509	0.999484	0	0	0	0	0	39.5818
ENSG00000178690	DYNAP	dynactin associated protein [Source:HGNC Symbol;Acc:HGNC:26808]	6.59696	6.51133	3.42038	1.90369	0.0569509	0.999484	0	0	0	0	0	39.5818
ENSG00000179381	OR4K11P	olfactory receptor family 4 subfamily K member 11 pseudogene [Source:HGNC Symbol;Acc:HGNC:15402]	6.59696	6.51133	3.42038	1.90369	0.0569509	0.999484	0	0	0	0	0	39.5818
ENSG00000203334	None	novel transcript	6.59696	6.51133	3.42038	1.90369	0.0569509	0.999484	0	0	0	0	0	39.5818
ENSG00000203661	OR2T5	olfactory receptor family 2 subfamily T member 5 [Source:HGNC Symbol;Acc:HGNC:15017]	6.59696	6.51133	3.42038	1.90369	0.0569509	0.999484	0	0	0	0	0	39.5818
ENSG00000204049	None	novel transcript, antisense to DLG5	6.59696	6.51133	3.42038	1.90369	0.0569509	0.999484	0	0	0	0	0	39.5818
ENSG00000211860	TRAJ29	T cell receptor alpha joining 29 [Source:HGNC Symbol;Acc:HGNC:12058]	6.59696	6.51133	3.42038	1.90369	0.0569509	0.999484	0	0	0	0	0	39.5818
ENSG00000214883	None	DEAH (Asp-Glu-Ala-His) box polypeptide 9 (DHX9) pseudogene	6.59696	6.51133	3.42038	1.90369	0.0569509	0.999484	0	0	0	0	0	39.5818
ENSG00000218772	FAM8A6P	family with sequence similarity 8 member A6, pseudogene [Source:HGNC Symbol;Acc:HGNC:16377]	6.59696	6.51133	3.42038	1.90369	0.0569509	0.999484	0	0	0	0	0	39.5818
ENSG00000223489	NEFHP1	neurofilament heavy pseudogene 1 [Source:HGNC Symbol;Acc:HGNC:7738]	6.59696	6.51133	3.42038	1.90369	0.0569509	0.999484	0	0	0	0	0	39.5818
ENSG00000223904	HMGB1P12	high mobility group box 1 pseudogene 12 [Source:HGNC Symbol;Acc:HGNC:13317]	6.59696	6.51133	3.42038	1.90369	0.0569509	0.999484	0	0	0	0	0	39.5818
ENSG00000224521	None	novel transcript	6.59696	6.51133	3.42038	1.90369	0.0569509	0.999484	0	0	0	0	0	39.5818
ENSG00000226839	MTND6P11	MT-ND6 pseudogene 11 [Source:HGNC Symbol;Acc:HGNC:39474]	6.59696	6.51133	3.42038	1.90369	0.0569509	0.999484	0	0	0	0	0	39.5818
ENSG00000227970	NR1H5P	nuclear receptor subfamily 1 group H member 5, pseudogene [Source:HGNC Symbol;Acc:HGNC:32673]	6.59696	6.51133	3.42038	1.90369	0.0569509	0.999484	0	0	0	0	0	39.5818
ENSG00000230601	TEX48	testis expressed 48 [Source:HGNC Symbol;Acc:HGNC:52393]	6.59696	6.51133	3.42038	1.90369	0.0569509	0.999484	0	0	0	0	0	39.5818
ENSG00000233752	RPL21P36	ribosomal protein L21 pseudogene 36 [Source:HGNC Symbol;Acc:HGNC:36128]	6.59696	6.51133	3.42038	1.90369	0.0569509	0.999484	0	0	0	0	0	39.5818
ENSG00000234884	GRK3-AS1	GRK3 antisense RNA 1 [Source:HGNC Symbol;Acc:HGNC:55679]	6.59696	6.51133	3.42038	1.90369	0.0569509	0.999484	0	0	0	0	0	39.5818
ENSG00000236437	LINC02151	long intergenic non-protein coding RNA 2151 [Source:HGNC Symbol;Acc:HGNC:53013]	6.59696	6.51133	3.42038	1.90369	0.0569509	0.999484	0	0	0	0	0	39.5818
ENSG00000238085	None	ribosomal protein, large, P1 (RPLP1) pseudogene	6.59696	6.51133	3.42038	1.90369	0.0569509	0.999484	0	0	0	0	0	39.5818
ENSG00000240963	None	novel transcript, antisense to C1orf100	6.59696	6.51133	3.42038	1.90369	0.0569509	0.999484	0	0	0	0	0	39.5818
ENSG00000241162	RN7SL617P	RNA, 7SL, cytoplasmic 617, pseudogene [Source:HGNC Symbol;Acc:HGNC:46633]	6.59696	6.51133	3.42038	1.90369	0.0569509	0.999484	0	0	0	0	0	39.5818
ENSG00000241449	None	novel transcript	6.59696	6.51133	3.42038	1.90369	0.0569509	0.999484	0	0	0	0	0	39.5818
ENSG00000248346	None	novel transcript	6.59696	6.51133	3.42038	1.90369	0.0569509	0.999484	0	0	0	0	0	39.5818
ENSG00000254498	None	transforming, acidic coiled-coil containing protein 3 (TACC3) pseudogene	6.59696	6.51133	3.42038	1.90369	0.0569509	0.999484	0	0	0	0	0	39.5818
ENSG00000254976	OR8B7P	olfactory receptor family 8 subfamily B member 7 pseudogene [Source:HGNC Symbol;Acc:HGNC:8476]	6.59696	6.51133	3.42038	1.90369	0.0569509	0.999484	0	0	0	0	0	39.5818
ENSG00000257738	None	carbonyl reductase 3 (CBR3) pseudogene	6.59696	6.51133	3.42038	1.90369	0.0569509	0.999484	0	0	0	0	0	39.5818
ENSG00000259841	LINC01566	long intergenic non-protein coding RNA 1566 [Source:HGNC Symbol;Acc:HGNC:27555]	6.59696	6.51133	3.42038	1.90369	0.0569509	0.999484	0	0	0	0	0	39.5818
ENSG00000260305	NTRK3-AS1	NTRK3 antisense RNA 1 [Source:HGNC Symbol;Acc:HGNC:27532]	6.59696	6.51133	3.42038	1.90369	0.0569509	0.999484	0	0	0	0	0	39.5818
ENSG00000261350	None	novel transcript	6.59696	6.51133	3.42038	1.90369	0.0569509	0.999484	0	0	0	0	0	39.5818
ENSG00000261376	None	novel transcript	6.59696	6.51133	3.42038	1.90369	0.0569509	0.999484	0	0	0	0	0	39.5818
ENSG00000267028	TCF4-AS1	TCF4 antisense RNA 1 [Source:HGNC Symbol;Acc:HGNC:51642]	6.59696	6.51133	3.42038	1.90369	0.0569509	0.999484	0	0	0	0	0	39.5818
ENSG00000268746	None	novel transcript	6.59696	6.51133	3.42038	1.90369	0.0569509	0.999484	0	0	0	0	0	39.5818
ENSG00000270945	HSPE1P7	heat shock protein family E (Hsp10) member 1 pseudogene 7 [Source:HGNC Symbol;Acc:HGNC:49327]	6.59696	6.51133	3.42038	1.90369	0.0569509	0.999484	0	0	0	0	0	39.5818
ENSG00000280122	None	TEC	6.59696	6.51133	3.42038	1.90369	0.0569509	0.999484	0	0	0	0	0	39.5818
ENSG00000280366	None	novel transcript	6.59696	6.51133	3.42038	1.90369	0.0569509	0.999484	0	0	0	0	0	39.5818
ENSG00000287105	None	novel transcript, antisense to NKAIN3	6.59696	6.51133	3.42038	1.90369	0.0569509	0.999484	0	0	0	0	0	39.5818
ENSG00000287567	None	novel transcript, antisense to ROBO2	6.59696	6.51133	3.42038	1.90369	0.0569509	0.999484	0	0	0	0	0	39.5818
ENSG00000287835	None	novel transcript	6.59696	6.51133	3.42038	1.90369	0.0569509	0.999484	0	0	0	0	0	39.5818
ENSG00000288082	None	novel transcript	6.59696	6.51133	3.42038	1.90369	0.0569509	0.999484	0	0	0	0	0	39.5818
ENSG00000288172	None	novel transcript	6.59696	6.51133	3.42038	1.90369	0.0569509	0.999484	0	0	0	0	0	39.5818
ENSG00000290414	None	novel transcript	6.59696	6.51133	3.42038	1.90369	0.0569509	0.999484	0	0	0	0	0	39.5818
ENSG00000290422	TBC1D3P5	TBC1 domain family member 3 pseudogene 5 [Source:HGNC Symbol;Acc:HGNC:43567]	6.59696	6.51133	3.42038	1.90369	0.0569509	0.999484	0	0	0	0	0	39.5818
ENSG00000290790	None	novel transcript	6.59696	6.51133	3.42038	1.90369	0.0569509	0.999484	0	0	0	0	0	39.5818
ENSG00000250658	None	novel transcript	6.67847	6.49624	2.96786	2.18886	0.0286067	0.999484	0	0	0	0	0.48905	39.5818
ENSG00000259540	None	novel transcript, antisense to LINS1	6.67847	6.49624	2.96786	2.18886	0.0286067	0.999484	0	0	0	0	0.48905	39.5818
ENSG00000232358	None	novel transcript	6.67698	6.49581	2.96795	2.18865	0.028622	0.999484	0	0	0	0.480141	0	39.5818
ENSG00000235397	EPN2-AS1	EPN2 antisense RNA 1 [Source:HGNC Symbol;Acc:HGNC:40849]	6.67698	6.49581	2.96795	2.18865	0.028622	0.999484	0	0	0	0.480141	0	39.5818
ENSG00000257159	None	zinc finger protein pseudogene	6.67698	6.49581	2.96795	2.18865	0.028622	0.999484	0	0	0	0.480141	0	39.5818
ENSG00000258753	None	novel transcript	6.67698	6.49581	2.96795	2.18865	0.028622	0.999484	0	0	0	0.480141	0	39.5818
ENSG00000286650	None	novel transcript	6.92002	6.49285	2.48513	2.61268	0.00898353	0.999484	0	0	0	0.960281	0.978101	39.5818
ENSG00000164400	CSF2	colony stimulating factor 2 [Source:HGNC Symbol;Acc:HGNC:2434]	5.06078	6.40764	2.60584	2.45896	0.0139341	0.999484	0	0	0	24.007	6.35766	0
ENSG00000187054	TMPRSS11A	transmembrane serine protease 11A [Source:HGNC Symbol;Acc:HGNC:27954]	5.35825	6.19149	2.89104	2.14161	0.0322245	0.999484	0	0	0	5.76169	0	26.3878
ENSG00000213526	SETP8	SET pseudogene 8 [Source:HGNC Symbol;Acc:HGNC:42927]	11.0391	6.17127	2.76502	2.23191	0.0256209	0.999484	0.26471	0	0	0	0	65.9696
ENSG00000230946	HNRNPA1P68	heterogeneous nuclear ribonucleoprotein A1 pseudogene 68 [Source:HGNC Symbol;Acc:HGNC:48798]	8.82558	6.04308	2.87036	2.10534	0.0352621	0.999484	0	0.177818	0	0	0	52.7757
ENSG00000104941	RSPH6A	radial spoke head 6 homolog A [Source:HGNC Symbol;Acc:HGNC:14241]	4.80552	5.98753	3.02442	1.97973	0.0477336	0.999484	0	0	0	0	2.44525	26.3878
ENSG00000279526	None	TEC	4.6425	5.92401	3.08842	1.91814	0.0550936	0.999484	0	0	0	0	1.46715	26.3878
ENSG00000287507	None	novel transcript, sense intronic to C21orf33and PDXKand MX2	4.6425	5.92401	3.08842	1.91814	0.0550936	0.999484	0	0	0	0	1.46715	26.3878
ENSG00000289260	None	novel transcript	4.6425	5.92401	3.08842	1.91814	0.0550936	0.999484	0	0	0	0	1.46715	26.3878
ENSG00000223991	None	novel transcript	4.79958	5.91383	2.64351	2.23711	0.025279	0.999484	0	0	0	1.92056	0.48905	26.3878
ENSG00000162006	MSLNL	mesothelin like [Source:HGNC Symbol;Acc:HGNC:14170]	4.55802	5.89184	3.13533	1.87918	0.0602204	0.999484	0	0	0	0.960281	0	26.3878
ENSG00000235286	None	keratin 8 (KRT8) pseudogene	4.55802	5.89184	3.13533	1.87918	0.0602204	0.999484	0	0	0	0.960281	0	26.3878
ENSG00000118156	ZNF541	zinc finger protein 541 [Source:HGNC Symbol;Acc:HGNC:25294]	4.39797	5.88416	3.75718	1.56611	0.117323	0.999484	0	0	0	0	0	26.3878
ENSG00000128313	APOL5	apolipoprotein L5 [Source:HGNC Symbol;Acc:HGNC:14869]	4.39797	5.88416	3.75718	1.56611	0.117323	0.999484	0	0	0	0	0	26.3878
ENSG00000139637	MYG1	MYG1 exonuclease [Source:HGNC Symbol;Acc:HGNC:17590]	4.39797	5.88416	3.75718	1.56611	0.117323	0.999484	0	0	0	0	0	26.3878
ENSG00000151005	TKTL2	transketolase like 2 [Source:HGNC Symbol;Acc:HGNC:25313]	4.39797	5.88416	3.75718	1.56611	0.117323	0.999484	0	0	0	0	0	26.3878
ENSG00000159455	LCE2B	late cornified envelope 2B [Source:HGNC Symbol;Acc:HGNC:16610]	4.39797	5.88416	3.75718	1.56611	0.117323	0.999484	0	0	0	0	0	26.3878
ENSG00000163810	TGM4	transglutaminase 4 [Source:HGNC Symbol;Acc:HGNC:11780]	4.39797	5.88416	3.75718	1.56611	0.117323	0.999484	0	0	0	0	0	26.3878
ENSG00000166523	CLEC4E	C-type lectin domain family 4 member E [Source:HGNC Symbol;Acc:HGNC:14555]	4.39797	5.88416	3.75718	1.56611	0.117323	0.999484	0	0	0	0	0	26.3878
ENSG00000169344	UMOD	uromodulin [Source:HGNC Symbol;Acc:HGNC:12559]	4.39797	5.88416	3.75718	1.56611	0.117323	0.999484	0	0	0	0	0	26.3878
ENSG00000169488	OR4K15	olfactory receptor family 4 subfamily K member 15 [Source:HGNC Symbol;Acc:HGNC:15353]	4.39797	5.88416	3.75718	1.56611	0.117323	0.999484	0	0	0	0	0	26.3878
ENSG00000169704	GP9	glycoprotein IX platelet [Source:HGNC Symbol;Acc:HGNC:4444]	4.39797	5.88416	3.75718	1.56611	0.117323	0.999484	0	0	0	0	0	26.3878
ENSG00000171054	OR13H1	olfactory receptor family 13 subfamily H member 1 [Source:HGNC Symbol;Acc:HGNC:14755]	4.39797	5.88416	3.75718	1.56611	0.117323	0.999484	0	0	0	0	0	26.3878
ENSG00000174429	ABRA	actin binding Rho activating protein [Source:HGNC Symbol;Acc:HGNC:30655]	4.39797	5.88416	3.75718	1.56611	0.117323	0.999484	0	0	0	0	0	26.3878
ENSG00000176043	RPL36P3	ribosomal protein L36 pseudogene 3 [Source:HGNC Symbol;Acc:HGNC:19786]	4.39797	5.88416	3.75718	1.56611	0.117323	0.999484	0	0	0	0	0	26.3878
ENSG00000177275	OR2AJ1	olfactory receptor family 2 subfamily AJ member 1 [Source:HGNC Symbol;Acc:HGNC:15001]	4.39797	5.88416	3.75718	1.56611	0.117323	0.999484	0	0	0	0	0	26.3878
ENSG00000180437	OR6K4P	olfactory receptor family 6 subfamily K member 4 pseudogene [Source:HGNC Symbol;Acc:HGNC:15031]	4.39797	5.88416	3.75718	1.56611	0.117323	0.999484	0	0	0	0	0	26.3878
ENSG00000180777	ANKRD30B	ankyrin repeat domain 30B [Source:HGNC Symbol;Acc:HGNC:24165]	4.39797	5.88416	3.75718	1.56611	0.117323	0.999484	0	0	0	0	0	26.3878
ENSG00000181211	HECW1-IT1	HECW1 intronic transcript 1 [Source:HGNC Symbol;Acc:HGNC:41465]	4.39797	5.88416	3.75718	1.56611	0.117323	0.999484	0	0	0	0	0	26.3878
ENSG00000181977	PYY3	peptide YY 3 (pseudogene) [Source:HGNC Symbol;Acc:HGNC:31855]	4.39797	5.88416	3.75718	1.56611	0.117323	0.999484	0	0	0	0	0	26.3878
ENSG00000182776	None	novel transcript	4.39797	5.88416	3.75718	1.56611	0.117323	0.999484	0	0	0	0	0	26.3878
ENSG00000183434	TFDP3	transcription factor Dp family member 3 [Source:HGNC Symbol;Acc:HGNC:24603]	4.39797	5.88416	3.75718	1.56611	0.117323	0.999484	0	0	0	0	0	26.3878
ENSG00000183938	TRBV21OR9-2	T cell receptor beta variable 21/OR9-2 (pseudogene) [Source:HGNC Symbol;Acc:HGNC:12199]	4.39797	5.88416	3.75718	1.56611	0.117323	0.999484	0	0	0	0	0	26.3878
ENSG00000186090	HTR3D	5-hydroxytryptamine receptor 3D [Source:HGNC Symbol;Acc:HGNC:24004]	4.39797	5.88416	3.75718	1.56611	0.117323	0.999484	0	0	0	0	0	26.3878
ENSG00000188324	OR6C6	olfactory receptor family 6 subfamily C member 6 [Source:HGNC Symbol;Acc:HGNC:31293]	4.39797	5.88416	3.75718	1.56611	0.117323	0.999484	0	0	0	0	0	26.3878
ENSG00000199677	Y_RNA	Y RNA [Source:RFAM;Acc:RF00019]	4.39797	5.88416	3.75718	1.56611	0.117323	0.999484	0	0	0	0	0	26.3878
ENSG00000200047	RN7SKP115	RN7SK pseudogene 115 [Source:HGNC Symbol;Acc:HGNC:45839]	4.39797	5.88416	3.75718	1.56611	0.117323	0.999484	0	0	0	0	0	26.3878
ENSG00000201041	RNA5SP242	RNA, 5S ribosomal pseudogene 242 [Source:HGNC Symbol;Acc:HGNC:43142]	4.39797	5.88416	3.75718	1.56611	0.117323	0.999484	0	0	0	0	0	26.3878
ENSG00000201185	RNA5SP202	RNA, 5S ribosomal pseudogene 202 [Source:HGNC Symbol;Acc:HGNC:43102]	4.39797	5.88416	3.75718	1.56611	0.117323	0.999484	0	0	0	0	0	26.3878
ENSG00000202217	RN7SKP47	RN7SK pseudogene 47 [Source:HGNC Symbol;Acc:HGNC:45771]	4.39797	5.88416	3.75718	1.56611	0.117323	0.999484	0	0	0	0	0	26.3878
ENSG00000202491	RNU6-716P	RNA, U6 small nuclear 716, pseudogene [Source:HGNC Symbol;Acc:HGNC:47679]	4.39797	5.88416	3.75718	1.56611	0.117323	0.999484	0	0	0	0	0	26.3878
ENSG00000202517	None	None	4.39797	5.88416	3.75718	1.56611	0.117323	0.999484	0	0	0	0	0	26.3878
ENSG00000207606	MIR554	microRNA 554 [Source:HGNC Symbol;Acc:HGNC:32810]	4.39797	5.88416	3.75718	1.56611	0.117323	0.999484	0	0	0	0	0	26.3878
ENSG00000211721	TRBV6-5	T cell receptor beta variable 6-5 [Source:HGNC Symbol;Acc:HGNC:12230]	4.39797	5.88416	3.75718	1.56611	0.117323	0.999484	0	0	0	0	0	26.3878
ENSG00000213467	HMGB1P37	high mobility group box 1 pseudogene 37 [Source:HGNC Symbol;Acc:HGNC:39184]	4.39797	5.88416	3.75718	1.56611	0.117323	0.999484	0	0	0	0	0	26.3878
ENSG00000214254	None	dual specificity phosphatase 3 (DUSP3) pseudogene	4.39797	5.88416	3.75718	1.56611	0.117323	0.999484	0	0	0	0	0	26.3878
ENSG00000214510	SPINK13	serine peptidase inhibitor Kazal type 13 [Source:HGNC Symbol;Acc:HGNC:27200]	4.39797	5.88416	3.75718	1.56611	0.117323	0.999484	0	0	0	0	0	26.3878
ENSG00000218351	RPS3AP23	RPS3A pseudogene 23 [Source:HGNC Symbol;Acc:HGNC:36767]	4.39797	5.88416	3.75718	1.56611	0.117323	0.999484	0	0	0	0	0	26.3878
ENSG00000218676	BRD7P4	bromodomain containing 7 pseudogene 4 [Source:HGNC Symbol;Acc:HGNC:37630]	4.39797	5.88416	3.75718	1.56611	0.117323	0.999484	0	0	0	0	0	26.3878
ENSG00000219027	RPS3AP2	RPS3A pseudogene 2 [Source:HGNC Symbol;Acc:HGNC:14196]	4.39797	5.88416	3.75718	1.56611	0.117323	0.999484	0	0	0	0	0	26.3878
ENSG00000220948	TRIM51G	tripartite motif-containing 51G [Source:HGNC Symbol;Acc:HGNC:43972]	4.39797	5.88416	3.75718	1.56611	0.117323	0.999484	0	0	0	0	0	26.3878
ENSG00000221083	None	None	4.39797	5.88416	3.75718	1.56611	0.117323	0.999484	0	0	0	0	0	26.3878
ENSG00000221962	TMEM14EP	transmembrane protein 14E, pseudogene [Source:HGNC Symbol;Acc:HGNC:34386]	4.39797	5.88416	3.75718	1.56611	0.117323	0.999484	0	0	0	0	0	26.3878
ENSG00000223965	ZNF587P1	zinc finger protein 587 pseudogene 1 [Source:HGNC Symbol;Acc:HGNC:42438]	4.39797	5.88416	3.75718	1.56611	0.117323	0.999484	0	0	0	0	0	26.3878
ENSG00000224134	None	pseudogene similar to part of mediator complex subunit 12 MED12	4.39797	5.88416	3.75718	1.56611	0.117323	0.999484	0	0	0	0	0	26.3878
ENSG00000224164	LINC02828	long intergenic non-protein coding RNA 2828 [Source:HGNC Symbol;Acc:HGNC:54359]	4.39797	5.88416	3.75718	1.56611	0.117323	0.999484	0	0	0	0	0	26.3878
ENSG00000224755	HMGN1P34	high mobility group nucleosome binding domain 1 pseudogene 34 [Source:HGNC Symbol;Acc:HGNC:39378]	4.39797	5.88416	3.75718	1.56611	0.117323	0.999484	0	0	0	0	0	26.3878
ENSG00000224808	SRGAP3-AS1	SRGAP3 antisense RNA 1 [Source:HGNC Symbol;Acc:HGNC:40898]	4.39797	5.88416	3.75718	1.56611	0.117323	0.999484	0	0	0	0	0	26.3878
ENSG00000225727	None	filamin A interacting protein 1-like (FILIP1L) pseudogene	4.39797	5.88416	3.75718	1.56611	0.117323	0.999484	0	0	0	0	0	26.3878
ENSG00000226030	HLA-DQB3	major histocompatibility complex, class II, DQ beta 3 [Source:HGNC Symbol;Acc:HGNC:4946]	4.39797	5.88416	3.75718	1.56611	0.117323	0.999484	0	0	0	0	0	26.3878
ENSG00000226337	TMEM252-DT	TMEM252 divergent transcript [Source:HGNC Symbol;Acc:HGNC:54377]	4.39797	5.88416	3.75718	1.56611	0.117323	0.999484	0	0	0	0	0	26.3878
ENSG00000226448	RPL7AP51	ribosomal protein L7a pseudogene 51 [Source:HGNC Symbol;Acc:HGNC:36826]	4.39797	5.88416	3.75718	1.56611	0.117323	0.999484	0	0	0	0	0	26.3878
ENSG00000226566	None	novel transcript	4.39797	5.88416	3.75718	1.56611	0.117323	0.999484	0	0	0	0	0	26.3878
ENSG00000226647	None	novel transcript	4.39797	5.88416	3.75718	1.56611	0.117323	0.999484	0	0	0	0	0	26.3878
ENSG00000226789	WBP11P2	WBP11 pseudogene 2 [Source:HGNC Symbol;Acc:HGNC:54786]	4.39797	5.88416	3.75718	1.56611	0.117323	0.999484	0	0	0	0	0	26.3878
ENSG00000226790	HNRNPA3P1	heterogeneous nuclear ribonucleoprotein A3 pseudogene 1 [Source:HGNC Symbol;Acc:HGNC:13729]	4.39797	5.88416	3.75718	1.56611	0.117323	0.999484	0	0	0	0	0	26.3878
ENSG00000226977	HMGN1P24	high mobility group nucleosome binding domain 1 pseudogene 24 [Source:HGNC Symbol;Acc:HGNC:39368]	4.39797	5.88416	3.75718	1.56611	0.117323	0.999484	0	0	0	0	0	26.3878
ENSG00000227125	None	novel transcript	4.39797	5.88416	3.75718	1.56611	0.117323	0.999484	0	0	0	0	0	26.3878
ENSG00000227743	None	novel transcript	4.39797	5.88416	3.75718	1.56611	0.117323	0.999484	0	0	0	0	0	26.3878
ENSG00000228024	CYP1D1P	cytochrome P450 family 1 subfamily D member 1, pseudogene [Source:HGNC Symbol;Acc:HGNC:39968]	4.39797	5.88416	3.75718	1.56611	0.117323	0.999484	0	0	0	0	0	26.3878
ENSG00000228030	RPL21P76	ribosomal protein L21 pseudogene 76 [Source:HGNC Symbol;Acc:HGNC:37042]	4.39797	5.88416	3.75718	1.56611	0.117323	0.999484	0	0	0	0	0	26.3878
ENSG00000228437	LINC02474	long intergenic non-protein coding RNA 2474 [Source:HGNC Symbol;Acc:HGNC:53417]	4.39797	5.88416	3.75718	1.56611	0.117323	0.999484	0	0	0	0	0	26.3878
ENSG00000228730	LINC02013	long intergenic non-protein coding RNA 2013 [Source:HGNC Symbol;Acc:HGNC:52848]	4.39797	5.88416	3.75718	1.56611	0.117323	0.999484	0	0	0	0	0	26.3878
ENSG00000229013	None	GTPase activating protein (SH3 domain) binding protein 1 (G3BP1) pseudogene	4.39797	5.88416	3.75718	1.56611	0.117323	0.999484	0	0	0	0	0	26.3878
ENSG00000229398	None	novel pseudogene	4.39797	5.88416	3.75718	1.56611	0.117323	0.999484	0	0	0	0	0	26.3878
ENSG00000230159	None	novel transcript	4.39797	5.88416	3.75718	1.56611	0.117323	0.999484	0	0	0	0	0	26.3878
ENSG00000230171	RPL22P18	ribosomal protein L22 pseudogene 18 [Source:HGNC Symbol;Acc:HGNC:36232]	4.39797	5.88416	3.75718	1.56611	0.117323	0.999484	0	0	0	0	0	26.3878
ENSG00000230233	None	novel transcript	4.39797	5.88416	3.75718	1.56611	0.117323	0.999484	0	0	0	0	0	26.3878
ENSG00000230294	LINC02370	long intergenic non-protein coding RNA 2370 [Source:HGNC Symbol;Acc:HGNC:27885]	4.39797	5.88416	3.75718	1.56611	0.117323	0.999484	0	0	0	0	0	26.3878
ENSG00000230523	LINC01756	long intergenic non-protein coding RNA 1756 [Source:HGNC Symbol;Acc:HGNC:52545]	4.39797	5.88416	3.75718	1.56611	0.117323	0.999484	0	0	0	0	0	26.3878
ENSG00000230680	None	novel transcript	4.39797	5.88416	3.75718	1.56611	0.117323	0.999484	0	0	0	0	0	26.3878
ENSG00000230815	None	novel transcript	4.39797	5.88416	3.75718	1.56611	0.117323	0.999484	0	0	0	0	0	26.3878
ENSG00000230864	None	novel transcript	4.39797	5.88416	3.75718	1.56611	0.117323	0.999484	0	0	0	0	0	26.3878
ENSG00000232015	HSPE1P25	heat shock protein family E (Hsp10) member 1 pseudogene 25 [Source:HGNC Symbol;Acc:HGNC:49344]	4.39797	5.88416	3.75718	1.56611	0.117323	0.999484	0	0	0	0	0	26.3878
ENSG00000232459	OR4F14P	olfactory receptor family 4 subfamily F member 14 pseudogene [Source:HGNC Symbol;Acc:HGNC:15077]	4.39797	5.88416	3.75718	1.56611	0.117323	0.999484	0	0	0	0	0	26.3878
ENSG00000232626	None	FK506 binding protein 8, 38kDa (FKBP8) pseudogene	4.39797	5.88416	3.75718	1.56611	0.117323	0.999484	0	0	0	0	0	26.3878
ENSG00000232644	None	pseudogene similar to part of melanoma antigen family B proteins	4.39797	5.88416	3.75718	1.56611	0.117323	0.999484	0	0	0	0	0	26.3878
ENSG00000232678	SPTLC1P4	serine palmitoyltransferase long chain base subunit 1 pseudogene 4 [Source:HGNC Symbol;Acc:HGNC:39671]	4.39797	5.88416	3.75718	1.56611	0.117323	0.999484	0	0	0	0	0	26.3878
ENSG00000232906	None	novel pseudogene containing a Zinc finger, C2H2 type domain	4.39797	5.88416	3.75718	1.56611	0.117323	0.999484	0	0	0	0	0	26.3878
ENSG00000233252	CRIP1P1	cysteine rich protein 1 pseudogene 1 [Source:HGNC Symbol;Acc:HGNC:44516]	4.39797	5.88416	3.75718	1.56611	0.117323	0.999484	0	0	0	0	0	26.3878
ENSG00000233286	MTND3P10	MT-ND3 pseudogene 10 [Source:HGNC Symbol;Acc:HGNC:42150]	4.39797	5.88416	3.75718	1.56611	0.117323	0.999484	0	0	0	0	0	26.3878
ENSG00000233445	RPL17P11	ribosomal protein L17 pseudogene 11 [Source:HGNC Symbol;Acc:HGNC:36509]	4.39797	5.88416	3.75718	1.56611	0.117323	0.999484	0	0	0	0	0	26.3878
ENSG00000233548	CYCSP44	CYCS pseudogene 44 [Source:HGNC Symbol;Acc:HGNC:24418]	4.39797	5.88416	3.75718	1.56611	0.117323	0.999484	0	0	0	0	0	26.3878
ENSG00000233615	HNRNPA1P42	heterogeneous nuclear ribonucleoprotein A1 pseudogene 42 [Source:HGNC Symbol;Acc:HGNC:48771]	4.39797	5.88416	3.75718	1.56611	0.117323	0.999484	0	0	0	0	0	26.3878
ENSG00000233870	None	pseudogene similar to part of N-acetylglucosamine kinase (NAGK)	4.39797	5.88416	3.75718	1.56611	0.117323	0.999484	0	0	0	0	0	26.3878
ENSG00000233996	KDM3AP1	KDM3A pseudogene 1 [Source:HGNC Symbol;Acc:HGNC:54795]	4.39797	5.88416	3.75718	1.56611	0.117323	0.999484	0	0	0	0	0	26.3878
ENSG00000233998	SETP5	SET pseudogene 5 [Source:HGNC Symbol;Acc:HGNC:42924]	4.39797	5.88416	3.75718	1.56611	0.117323	0.999484	0	0	0	0	0	26.3878
ENSG00000234860	None	novel transcript	4.39797	5.88416	3.75718	1.56611	0.117323	0.999484	0	0	0	0	0	26.3878
ENSG00000235140	None	novel transcript	4.39797	5.88416	3.75718	1.56611	0.117323	0.999484	0	0	0	0	0	26.3878
ENSG00000235148	HMGB3P23	high mobility group box 3 pseudogene 23 [Source:HGNC Symbol;Acc:HGNC:39315]	4.39797	5.88416	3.75718	1.56611	0.117323	0.999484	0	0	0	0	0	26.3878
ENSG00000235455	IQCF5-AS1	IQCF5 antisense RNA 1 [Source:HGNC Symbol;Acc:HGNC:41297]	4.39797	5.88416	3.75718	1.56611	0.117323	0.999484	0	0	0	0	0	26.3878
ENSG00000236068	NT5ELP	5' nucleotidase, ecto-like, pseudogene [Source:HGNC Symbol;Acc:HGNC:55194]	4.39797	5.88416	3.75718	1.56611	0.117323	0.999484	0	0	0	0	0	26.3878
ENSG00000236244	SLC35F3-AS1	SLC35F3 antisense RNA 1 [Source:HGNC Symbol;Acc:HGNC:41027]	4.39797	5.88416	3.75718	1.56611	0.117323	0.999484	0	0	0	0	0	26.3878
ENSG00000236583	None	insulin-like growth factor 2 mRNA binding protein 2 (IGF2BP2) pseudogene	4.39797	5.88416	3.75718	1.56611	0.117323	0.999484	0	0	0	0	0	26.3878
ENSG00000236635	LINC02540	long intergenic non-protein coding RNA 2540 [Source:HGNC Symbol;Acc:HGNC:53573]	4.39797	5.88416	3.75718	1.56611	0.117323	0.999484	0	0	0	0	0	26.3878
ENSG00000236978	None	neuroepithelial cell transforming 1 (NET1) pseudogene	4.39797	5.88416	3.75718	1.56611	0.117323	0.999484	0	0	0	0	0	26.3878
ENSG00000238875	RN7SKP210	RN7SK pseudogene 210 [Source:HGNC Symbol;Acc:HGNC:45934]	4.39797	5.88416	3.75718	1.56611	0.117323	0.999484	0	0	0	0	0	26.3878
ENSG00000239288	BRD7P7	BRD7 pseudogene 7 [Source:HGNC Symbol;Acc:HGNC:56471]	4.39797	5.88416	3.75718	1.56611	0.117323	0.999484	0	0	0	0	0	26.3878
ENSG00000240240	None	novel transcript	4.39797	5.88416	3.75718	1.56611	0.117323	0.999484	0	0	0	0	0	26.3878
ENSG00000240294	RN7SKP241	RN7SK pseudogene 241 [Source:HGNC Symbol;Acc:HGNC:45965]	4.39797	5.88416	3.75718	1.56611	0.117323	0.999484	0	0	0	0	0	26.3878
ENSG00000240973	None	novel transcript	4.39797	5.88416	3.75718	1.56611	0.117323	0.999484	0	0	0	0	0	26.3878
ENSG00000242163	None	ribosomal protein S24 (RPS24) pseudogene	4.39797	5.88416	3.75718	1.56611	0.117323	0.999484	0	0	0	0	0	26.3878
ENSG00000243918	EIF4BP8	eukaryotic translation initiation factor 4B pseudogene 8 [Source:HGNC Symbol;Acc:HGNC:37941]	4.39797	5.88416	3.75718	1.56611	0.117323	0.999484	0	0	0	0	0	26.3878
ENSG00000244249	RPS2P19	ribosomal protein S2 pseudogene 19 [Source:HGNC Symbol;Acc:HGNC:35786]	4.39797	5.88416	3.75718	1.56611	0.117323	0.999484	0	0	0	0	0	26.3878
ENSG00000245928	SDAD1-AS1	SDAD1 antisense RNA 1 [Source:HGNC Symbol;Acc:HGNC:41106]	4.39797	5.88416	3.75718	1.56611	0.117323	0.999484	0	0	0	0	0	26.3878
ENSG00000248261	None	novel transcript	4.39797	5.88416	3.75718	1.56611	0.117323	0.999484	0	0	0	0	0	26.3878
ENSG00000248555	LINC01339	long intergenic non-protein coding RNA 1339 [Source:HGNC Symbol;Acc:HGNC:50549]	4.39797	5.88416	3.75718	1.56611	0.117323	0.999484	0	0	0	0	0	26.3878
ENSG00000249001	None	novel transcript	4.39797	5.88416	3.75718	1.56611	0.117323	0.999484	0	0	0	0	0	26.3878
ENSG00000249321	OR5H5P	olfactory receptor family 5 subfamily H member 5 pseudogene [Source:HGNC Symbol;Acc:HGNC:14765]	4.39797	5.88416	3.75718	1.56611	0.117323	0.999484	0	0	0	0	0	26.3878
ENSG00000249373	None	novel transcript	4.39797	5.88416	3.75718	1.56611	0.117323	0.999484	0	0	0	0	0	26.3878
ENSG00000249858	SNX5P1	sorting nexin 5 pseudogene 1 [Source:HGNC Symbol;Acc:HGNC:41512]	4.39797	5.88416	3.75718	1.56611	0.117323	0.999484	0	0	0	0	0	26.3878
ENSG00000250306	None	60S ribosomal protein L10 (RPL10) pseudogene	4.39797	5.88416	3.75718	1.56611	0.117323	0.999484	0	0	0	0	0	26.3878
ENSG00000250814	LINC02221	long intergenic non-protein coding RNA 2221 [Source:HGNC Symbol;Acc:HGNC:53090]	4.39797	5.88416	3.75718	1.56611	0.117323	0.999484	0	0	0	0	0	26.3878
ENSG00000251087	ALG1L3P	ALG1 like 3, pseudogene [Source:HGNC Symbol;Acc:HGNC:44372]	4.39797	5.88416	3.75718	1.56611	0.117323	0.999484	0	0	0	0	0	26.3878
ENSG00000251174	TSEN2P1	tRNA splicing endonuclease subunit 2 pseudogene 1 [Source:HGNC Symbol;Acc:HGNC:43965]	4.39797	5.88416	3.75718	1.56611	0.117323	0.999484	0	0	0	0	0	26.3878
ENSG00000251350	LINC02475	long intergenic non-protein coding RNA 2475 [Source:HGNC Symbol;Acc:HGNC:53418]	4.39797	5.88416	3.75718	1.56611	0.117323	0.999484	0	0	0	0	0	26.3878
ENSG00000251473	None	nucleoporin 43kDa (NUP43) pseudogene	4.39797	5.88416	3.75718	1.56611	0.117323	0.999484	0	0	0	0	0	26.3878
ENSG00000251811	Y_RNA	Y RNA [Source:RFAM;Acc:RF00019]	4.39797	5.88416	3.75718	1.56611	0.117323	0.999484	0	0	0	0	0	26.3878
ENSG00000251986	Y_RNA	Y RNA [Source:RFAM;Acc:RF00019]	4.39797	5.88416	3.75718	1.56611	0.117323	0.999484	0	0	0	0	0	26.3878
ENSG00000252067	RNU4-71P	RNA, U4 small nuclear 71, pseudogene [Source:HGNC Symbol;Acc:HGNC:47007]	4.39797	5.88416	3.75718	1.56611	0.117323	0.999484	0	0	0	0	0	26.3878
ENSG00000252167	RNA5SP287	RNA, 5S ribosomal pseudogene 287 [Source:HGNC Symbol;Acc:HGNC:43187]	4.39797	5.88416	3.75718	1.56611	0.117323	0.999484	0	0	0	0	0	26.3878
ENSG00000252540	RNU6-919P	RNA, U6 small nuclear 919, pseudogene [Source:HGNC Symbol;Acc:HGNC:47882]	4.39797	5.88416	3.75718	1.56611	0.117323	0.999484	0	0	0	0	0	26.3878
ENSG00000253199	LINC02153	long intergenic non-protein coding RNA 2153 [Source:HGNC Symbol;Acc:HGNC:27823]	4.39797	5.88416	3.75718	1.56611	0.117323	0.999484	0	0	0	0	0	26.3878
ENSG00000253363	None	novel transcript	4.39797	5.88416	3.75718	1.56611	0.117323	0.999484	0	0	0	0	0	26.3878
ENSG00000253517	XRCC6P4	X-ray repair cross complementing 6 pseudogene 4 [Source:HGNC Symbol;Acc:HGNC:45186]	4.39797	5.88416	3.75718	1.56611	0.117323	0.999484	0	0	0	0	0	26.3878
ENSG00000253916	MTCO1P49	MT-CO1 pseudogene 49 [Source:HGNC Symbol;Acc:HGNC:52114]	4.39797	5.88416	3.75718	1.56611	0.117323	0.999484	0	0	0	0	0	26.3878
ENSG00000254025	BRIX1P1	BRIX1 pseudogene 1 [Source:HGNC Symbol;Acc:HGNC:51527]	4.39797	5.88416	3.75718	1.56611	0.117323	0.999484	0	0	0	0	0	26.3878
ENSG00000254625	None	novel transcript	4.39797	5.88416	3.75718	1.56611	0.117323	0.999484	0	0	0	0	0	26.3878
ENSG00000254839	None	novel transcript	4.39797	5.88416	3.75718	1.56611	0.117323	0.999484	0	0	0	0	0	26.3878
ENSG00000254961	TUBB4BP4	TUBB4B pseudogene 4 [Source:HGNC Symbol;Acc:HGNC:42333]	4.39797	5.88416	3.75718	1.56611	0.117323	0.999484	0	0	0	0	0	26.3878
ENSG00000255347	None	zinc finger, CCHC domain containing 9 (ZCCHC9) pseudogene	4.39797	5.88416	3.75718	1.56611	0.117323	0.999484	0	0	0	0	0	26.3878
ENSG00000255502	LINC02713	long intergenic non-protein coding RNA 2713 [Source:HGNC Symbol;Acc:HGNC:54230]	4.39797	5.88416	3.75718	1.56611	0.117323	0.999484	0	0	0	0	0	26.3878
ENSG00000257074	RPL29P33	ribosomal protein L29 pseudogene 33 [Source:HGNC Symbol;Acc:HGNC:36923]	4.39797	5.88416	3.75718	1.56611	0.117323	0.999484	0	0	0	0	0	26.3878
ENSG00000257162	MED15P6	mediator complex subunit 15 pseudogene 6 [Source:HGNC Symbol;Acc:HGNC:48655]	4.39797	5.88416	3.75718	1.56611	0.117323	0.999484	0	0	0	0	0	26.3878
ENSG00000257493	None	fatty acyl CoA reductase 2 (FAR2) pseudogene	4.39797	5.88416	3.75718	1.56611	0.117323	0.999484	0	0	0	0	0	26.3878
ENSG00000257564	None	v-ral simian leukemia viral oncogene homolog A (ras related) (RALA) pseudogene	4.39797	5.88416	3.75718	1.56611	0.117323	0.999484	0	0	0	0	0	26.3878
ENSG00000258271	None	RNA binding motif protein, X-linked (RBMX) pseudogene	4.39797	5.88416	3.75718	1.56611	0.117323	0.999484	0	0	0	0	0	26.3878
ENSG00000258814	LINC02329	long intergenic non-protein coding RNA 2329 [Source:HGNC Symbol;Acc:HGNC:53249]	4.39797	5.88416	3.75718	1.56611	0.117323	0.999484	0	0	0	0	0	26.3878
ENSG00000259013	None	NADH dehydrogenase (ubiquinone) 1 alpha subcomplex, 4, 9kDa (NDUFA4) pseudogene	4.39797	5.88416	3.75718	1.56611	0.117323	0.999484	0	0	0	0	0	26.3878
ENSG00000259136	None	zinc finger, CCHC domain containing 7 (ZCCHC7) pseudogene	4.39797	5.88416	3.75718	1.56611	0.117323	0.999484	0	0	0	0	0	26.3878
ENSG00000259380	LINC02895	long intergenic non-protein coding RNA 2895 [Source:HGNC Symbol;Acc:HGNC:55422]	4.39797	5.88416	3.75718	1.56611	0.117323	0.999484	0	0	0	0	0	26.3878
ENSG00000259530	None	novel transcript	4.39797	5.88416	3.75718	1.56611	0.117323	0.999484	0	0	0	0	0	26.3878
ENSG00000260147	MTND5P34	MT-ND5 pseudogene 34 [Source:HGNC Symbol;Acc:HGNC:51953]	4.39797	5.88416	3.75718	1.56611	0.117323	0.999484	0	0	0	0	0	26.3878
ENSG00000261314	None	novel transcript, sense overlapping SLC30A1	4.39797	5.88416	3.75718	1.56611	0.117323	0.999484	0	0	0	0	0	26.3878
ENSG00000261868	MFSD1P1	major facilitator superfamily domain containing 1 pseudogene 1 [Source:HGNC Symbol;Acc:HGNC:50625]	4.39797	5.88416	3.75718	1.56611	0.117323	0.999484	0	0	0	0	0	26.3878
ENSG00000262298	None	novel transcript, antisense to COIL	4.39797	5.88416	3.75718	1.56611	0.117323	0.999484	0	0	0	0	0	26.3878
ENSG00000262529	None	novel transcript, antisense to MKL2	4.39797	5.88416	3.75718	1.56611	0.117323	0.999484	0	0	0	0	0	26.3878
ENSG00000262566	None	endogenous retrovirus group FRD, member 1 (ERVFRD-1) pseudogene	4.39797	5.88416	3.75718	1.56611	0.117323	0.999484	0	0	0	0	0	26.3878
ENSG00000263989	RN7SL615P	RNA, 7SL, cytoplasmic 615, pseudogene [Source:HGNC Symbol;Acc:HGNC:46631]	4.39797	5.88416	3.75718	1.56611	0.117323	0.999484	0	0	0	0	0	26.3878
ENSG00000264572	MIR4296	microRNA 4296 [Source:HGNC Symbol;Acc:HGNC:38178]	4.39797	5.88416	3.75718	1.56611	0.117323	0.999484	0	0	0	0	0	26.3878
ENSG00000264940	SNORD3C	small nucleolar RNA, C/D box 3C [Source:HGNC Symbol;Acc:HGNC:33191]	4.39797	5.88416	3.75718	1.56611	0.117323	0.999484	0	0	0	0	0	26.3878
ENSG00000265261	None	exportin, tRNA (nuclear export receptor for tRNAs) (XPOT) pseudogene	4.39797	5.88416	3.75718	1.56611	0.117323	0.999484	0	0	0	0	0	26.3878
ENSG00000265912	None	novel transcript	4.39797	5.88416	3.75718	1.56611	0.117323	0.999484	0	0	0	0	0	26.3878
ENSG00000266570	MIR5579	microRNA 5579 [Source:HGNC Symbol;Acc:HGNC:43485]	4.39797	5.88416	3.75718	1.56611	0.117323	0.999484	0	0	0	0	0	26.3878
ENSG00000267026	None	novel transcript, antisense to GALNT12	4.39797	5.88416	3.75718	1.56611	0.117323	0.999484	0	0	0	0	0	26.3878
ENSG00000267255	None	novel transcript, antisense to CHAF1A	4.39797	5.88416	3.75718	1.56611	0.117323	0.999484	0	0	0	0	0	26.3878
ENSG00000267559	None	novel transcript	4.39797	5.88416	3.75718	1.56611	0.117323	0.999484	0	0	0	0	0	26.3878
ENSG00000267790	LINC01987	long intergenic non-protein coding RNA 1987 [Source:HGNC Symbol;Acc:HGNC:52819]	4.39797	5.88416	3.75718	1.56611	0.117323	0.999484	0	0	0	0	0	26.3878
ENSG00000268509	None	novel transcript, antisense to EDEM1	4.39797	5.88416	3.75718	1.56611	0.117323	0.999484	0	0	0	0	0	26.3878
ENSG00000269405	NXF2	nuclear RNA export factor 2 [Source:HGNC Symbol;Acc:HGNC:8072]	4.39797	5.88416	3.75718	1.56611	0.117323	0.999484	0	0	0	0	0	26.3878
ENSG00000270379	HEATR9	HEAT repeat containing 9 [Source:HGNC Symbol;Acc:HGNC:26548]	4.39797	5.88416	3.75718	1.56611	0.117323	0.999484	0	0	0	0	0	26.3878
ENSG00000270382	None	SH3 domain binding glutamic acid-rich protein like 3 (SH3BGRL3) pseudogene	4.39797	5.88416	3.75718	1.56611	0.117323	0.999484	0	0	0	0	0	26.3878
ENSG00000270455	PABPC1P5	poly(A) binding protein cytoplasmic 1 pseudogene 5 [Source:HGNC Symbol;Acc:HGNC:37985]	4.39797	5.88416	3.75718	1.56611	0.117323	0.999484	0	0	0	0	0	26.3878
ENSG00000270470	None	ClpX caseinolytic peptidase X homolog (E. coli) (CLPX) pseudogene	4.39797	5.88416	3.75718	1.56611	0.117323	0.999484	0	0	0	0	0	26.3878
ENSG00000270475	None	metadherin (MTDH) pseudogene	4.39797	5.88416	3.75718	1.56611	0.117323	0.999484	0	0	0	0	0	26.3878
ENSG00000270648	CYP2C61P	cytochrome P450 family 2 subfamily C member 61, pseudogene [Source:HGNC Symbol;Acc:HGNC:39972]	4.39797	5.88416	3.75718	1.56611	0.117323	0.999484	0	0	0	0	0	26.3878
ENSG00000271114	None	proteasome (prosome, macropain) subunit, alpha type, 5 (PSMA5) pseudogene	4.39797	5.88416	3.75718	1.56611	0.117323	0.999484	0	0	0	0	0	26.3878
ENSG00000271245	None	P antigen family, member 4 (prostate associated) (PAGE4) pseudogene	4.39797	5.88416	3.75718	1.56611	0.117323	0.999484	0	0	0	0	0	26.3878
ENSG00000271454	None	CAS1 domain containing 1 (CASD1) pseudogene	4.39797	5.88416	3.75718	1.56611	0.117323	0.999484	0	0	0	0	0	26.3878
ENSG00000271491	None	programmed cell death 2-like, pseudogene	4.39797	5.88416	3.75718	1.56611	0.117323	0.999484	0	0	0	0	0	26.3878
ENSG00000271996	None	novel transcript, antisense to NFE2L2	4.39797	5.88416	3.75718	1.56611	0.117323	0.999484	0	0	0	0	0	26.3878
ENSG00000272383	None	zinc finger protein 329 (ZNF329) pseudogene	4.39797	5.88416	3.75718	1.56611	0.117323	0.999484	0	0	0	0	0	26.3878
ENSG00000273618	None	TEC	4.39797	5.88416	3.75718	1.56611	0.117323	0.999484	0	0	0	0	0	26.3878
ENSG00000274529	SEBOX	SEBOX homeobox [Source:HGNC Symbol;Acc:HGNC:32942]	4.39797	5.88416	3.75718	1.56611	0.117323	0.999484	0	0	0	0	0	26.3878
ENSG00000274614	None	spalt-like transcription factor 4 (SALL4) pseudogene	4.39797	5.88416	3.75718	1.56611	0.117323	0.999484	0	0	0	0	0	26.3878
ENSG00000274954	None	novel transcript	4.39797	5.88416	3.75718	1.56611	0.117323	0.999484	0	0	0	0	0	26.3878
ENSG00000275592	VN1R7P	vomeronasal 1 receptor 7 pseudogene [Source:HGNC Symbol;Acc:HGNC:8496]	4.39797	5.88416	3.75718	1.56611	0.117323	0.999484	0	0	0	0	0	26.3878
ENSG00000275953	YAP1P3	YAP1 pseudogene 3 [Source:HGNC Symbol;Acc:HGNC:43890]	4.39797	5.88416	3.75718	1.56611	0.117323	0.999484	0	0	0	0	0	26.3878
ENSG00000279166	None	TEC	4.39797	5.88416	3.75718	1.56611	0.117323	0.999484	0	0	0	0	0	26.3878
ENSG00000279206	None	novel transcript	4.39797	5.88416	3.75718	1.56611	0.117323	0.999484	0	0	0	0	0	26.3878
ENSG00000279319	None	TEC	4.39797	5.88416	3.75718	1.56611	0.117323	0.999484	0	0	0	0	0	26.3878
ENSG00000279337	None	TEC	4.39797	5.88416	3.75718	1.56611	0.117323	0.999484	0	0	0	0	0	26.3878
ENSG00000280296	None	TEC	4.39797	5.88416	3.75718	1.56611	0.117323	0.999484	0	0	0	0	0	26.3878
ENSG00000280398	None	novel transcript	4.39797	5.88416	3.75718	1.56611	0.117323	0.999484	0	0	0	0	0	26.3878
ENSG00000282265	None	novel transcript	4.39797	5.88416	3.75718	1.56611	0.117323	0.999484	0	0	0	0	0	26.3878
ENSG00000283459	None	novel transcript	4.39797	5.88416	3.75718	1.56611	0.117323	0.999484	0	0	0	0	0	26.3878
ENSG00000283579	None	novel transcript	4.39797	5.88416	3.75718	1.56611	0.117323	0.999484	0	0	0	0	0	26.3878
ENSG00000284612	None	novel transcript	4.39797	5.88416	3.75718	1.56611	0.117323	0.999484	0	0	0	0	0	26.3878
ENSG00000284694	None	novel transcript	4.39797	5.88416	3.75718	1.56611	0.117323	0.999484	0	0	0	0	0	26.3878
ENSG00000285012	None	novel transcript	4.39797	5.88416	3.75718	1.56611	0.117323	0.999484	0	0	0	0	0	26.3878
ENSG00000285800	None	novel transcript	4.39797	5.88416	3.75718	1.56611	0.117323	0.999484	0	0	0	0	0	26.3878
ENSG00000285840	None	novel transcript, antisense to HMGB1	4.39797	5.88416	3.75718	1.56611	0.117323	0.999484	0	0	0	0	0	26.3878
ENSG00000285854	None	novel transcript	4.39797	5.88416	3.75718	1.56611	0.117323	0.999484	0	0	0	0	0	26.3878
ENSG00000286108	None	novel transcript, antisense to STK35	4.39797	5.88416	3.75718	1.56611	0.117323	0.999484	0	0	0	0	0	26.3878
ENSG00000286195	None	novel transcript, antisense to CECR2 and SLC25A18	4.39797	5.88416	3.75718	1.56611	0.117323	0.999484	0	0	0	0	0	26.3878
ENSG00000286479	None	novel transcript	4.39797	5.88416	3.75718	1.56611	0.117323	0.999484	0	0	0	0	0	26.3878
ENSG00000286630	None	novel transcript	4.39797	5.88416	3.75718	1.56611	0.117323	0.999484	0	0	0	0	0	26.3878
ENSG00000286853	None	novel transcript	4.39797	5.88416	3.75718	1.56611	0.117323	0.999484	0	0	0	0	0	26.3878
ENSG00000286953	None	novel transcript	4.39797	5.88416	3.75718	1.56611	0.117323	0.999484	0	0	0	0	0	26.3878
ENSG00000287334	None	novel transcript	4.39797	5.88416	3.75718	1.56611	0.117323	0.999484	0	0	0	0	0	26.3878
ENSG00000287441	None	novel transcript	4.39797	5.88416	3.75718	1.56611	0.117323	0.999484	0	0	0	0	0	26.3878
ENSG00000287523	None	novel transcript	4.39797	5.88416	3.75718	1.56611	0.117323	0.999484	0	0	0	0	0	26.3878
ENSG00000287714	None	novel transcript	4.39797	5.88416	3.75718	1.56611	0.117323	0.999484	0	0	0	0	0	26.3878
ENSG00000287776	None	novel transcript	4.39797	5.88416	3.75718	1.56611	0.117323	0.999484	0	0	0	0	0	26.3878
ENSG00000287886	None	novel transcript	4.39797	5.88416	3.75718	1.56611	0.117323	0.999484	0	0	0	0	0	26.3878
ENSG00000287938	None	novel transcript	4.39797	5.88416	3.75718	1.56611	0.117323	0.999484	0	0	0	0	0	26.3878
ENSG00000287995	None	novel transcript	4.39797	5.88416	3.75718	1.56611	0.117323	0.999484	0	0	0	0	0	26.3878
ENSG00000288030	None	novel transcript, sense intronic to GRM7	4.39797	5.88416	3.75718	1.56611	0.117323	0.999484	0	0	0	0	0	26.3878
ENSG00000288071	None	novel transcript	4.39797	5.88416	3.75718	1.56611	0.117323	0.999484	0	0	0	0	0	26.3878
ENSG00000288084	None	novel transcript	4.39797	5.88416	3.75718	1.56611	0.117323	0.999484	0	0	0	0	0	26.3878
ENSG00000288099	None	novel transcript	4.39797	5.88416	3.75718	1.56611	0.117323	0.999484	0	0	0	0	0	26.3878
ENSG00000288540	None	novel transcript	4.39797	5.88416	3.75718	1.56611	0.117323	0.999484	0	0	0	0	0	26.3878
ENSG00000288545	None	novel transcript, antisense to SLC14A1 and SLC14A2	4.39797	5.88416	3.75718	1.56611	0.117323	0.999484	0	0	0	0	0	26.3878
ENSG00000288863	None	novel transcript, sense intronic to PLBD2	4.39797	5.88416	3.75718	1.56611	0.117323	0.999484	0	0	0	0	0	26.3878
ENSG00000288941	None	novel transcript	4.39797	5.88416	3.75718	1.56611	0.117323	0.999484	0	0	0	0	0	26.3878
ENSG00000289013	None	novel transcript, sense intronic to SLC8A1	4.39797	5.88416	3.75718	1.56611	0.117323	0.999484	0	0	0	0	0	26.3878
ENSG00000289020	None	novel transcript	4.39797	5.88416	3.75718	1.56611	0.117323	0.999484	0	0	0	0	0	26.3878
ENSG00000289408	None	novel transcript	4.39797	5.88416	3.75718	1.56611	0.117323	0.999484	0	0	0	0	0	26.3878
ENSG00000289564	None	novel transcript, antisense to MAPK1	4.39797	5.88416	3.75718	1.56611	0.117323	0.999484	0	0	0	0	0	26.3878
ENSG00000291004	GOLGA8IP	golgin A8 family member I, pseudogene [Source:HGNC Symbol;Acc:HGNC:26660]	4.39797	5.88416	3.75718	1.56611	0.117323	0.999484	0	0	0	0	0	26.3878
ENSG00000291197	None	novel transcript	4.39797	5.88416	3.75718	1.56611	0.117323	0.999484	0	0	0	0	0	26.3878
ENSG00000279164	None	TEC	4.72252	5.88352	2.67883	2.1963	0.0280706	0.999484	0	0	0	0.480141	1.46715	26.3878
ENSG00000179447	SLC24A3-AS1	SLC24A3 antisense RNA 1 [Source:HGNC Symbol;Acc:HGNC:40540]	4.47948	5.8658	3.21085	1.82687	0.0677199	0.999484	0	0	0	0	0.48905	26.3878
ENSG00000204612	FOXB2	forkhead box B2 [Source:HGNC Symbol;Acc:HGNC:23315]	4.47948	5.8658	3.21085	1.82687	0.0677199	0.999484	0	0	0	0	0.48905	26.3878
ENSG00000223479	LINC02238	long intergenic non-protein coding RNA 2238 [Source:HGNC Symbol;Acc:HGNC:53116]	4.47948	5.8658	3.21085	1.82687	0.0677199	0.999484	0	0	0	0	0.48905	26.3878
ENSG00000230718	None	pseudogene similar to part of zinc finger protein 131 (clone pHZ-10) (ZNF131)	4.47948	5.8658	3.21085	1.82687	0.0677199	0.999484	0	0	0	0	0.48905	26.3878
ENSG00000243008	None	novel transcript	4.47948	5.8658	3.21085	1.82687	0.0677199	0.999484	0	0	0	0	0.48905	26.3878
ENSG00000248908	LINC02239	long intergenic non-protein coding RNA 2239 [Source:HGNC Symbol;Acc:HGNC:27969]	4.47948	5.8658	3.21085	1.82687	0.0677199	0.999484	0	0	0	0	0.48905	26.3878
ENSG00000261049	None	novel transcript, antisense to FTO	4.47948	5.8658	3.21085	1.82687	0.0677199	0.999484	0	0	0	0	0.48905	26.3878
ENSG00000109424	UCP1	uncoupling protein 1 [Source:HGNC Symbol;Acc:HGNC:12517]	4.478	5.86513	3.21105	1.82655	0.0677679	0.999484	0	0	0	0.480141	0	26.3878
ENSG00000113905	HRG	histidine rich glycoprotein [Source:HGNC Symbol;Acc:HGNC:5181]	4.478	5.86513	3.21105	1.82655	0.0677679	0.999484	0	0	0	0.480141	0	26.3878
ENSG00000169442	CD52	CD52 molecule [Source:HGNC Symbol;Acc:HGNC:1804]	4.478	5.86513	3.21105	1.82655	0.0677679	0.999484	0	0	0	0.480141	0	26.3878
ENSG00000226012	None	novel transcript	4.478	5.86513	3.21105	1.82655	0.0677679	0.999484	0	0	0	0.480141	0	26.3878
ENSG00000231236	None	novel transcript	4.478	5.86513	3.21105	1.82655	0.0677679	0.999484	0	0	0	0.480141	0	26.3878
ENSG00000235578	None	novel transcript	4.478	5.86513	3.21105	1.82655	0.0677679	0.999484	0	0	0	0.480141	0	26.3878
ENSG00000249899	ITGA2-AS1	ITGA2 antisense RNA 1 [Source:HGNC Symbol;Acc:HGNC:40306]	4.478	5.86513	3.21105	1.82655	0.0677679	0.999484	0	0	0	0.480141	0	26.3878
ENSG00000279387	None	TEC	4.478	5.86513	3.21105	1.82655	0.0677679	0.999484	0	0	0	0.480141	0	26.3878
ENSG00000285633	None	novel transcript	4.478	5.86513	3.21105	1.82655	0.0677679	0.999484	0	0	0	0.480141	0	26.3878
ENSG00000244515	KRT18P34	keratin 18 pseudogene 34 [Source:HGNC Symbol;Acc:HGNC:33403]	7.34978	5.7057	2.11779	2.69418	0.0070563	0.999484	0	0.177818	0	3.36098	0.978101	39.5818
ENSG00000175315	CST6	cystatin E/M [Source:HGNC Symbol;Acc:HGNC:2478]	2.91945	5.61379	3.09382	1.81452	0.0695985	0.999484	0	0	0	4.80141	12.7153	0
ENSG00000231536	None	novel transcript	6.94818	5.60394	2.26892	2.46987	0.0135161	0.999484	0	0.177818	0	1.44042	0.48905	39.5818
ENSG00000229373	LINC00452	long intergenic non-protein coding RNA 452 [Source:HGNC Symbol;Acc:HGNC:42800]	6.6266	5.58657	3.01296	1.85418	0.0637136	0.999484	0	0.177818	0	0	0	39.5818
ENSG00000231173	None	novel transcript	6.6266	5.58657	3.01296	1.85418	0.0637136	0.999484	0	0.177818	0	0	0	39.5818
ENSG00000232852	CICP4	capicua transcriptional repressor pseudogene 4 [Source:HGNC Symbol;Acc:HGNC:37753]	6.6266	5.58657	3.01296	1.85418	0.0637136	0.999484	0	0.177818	0	0	0	39.5818
ENSG00000241890	RPL13P4	ribosomal protein L13 pseudogene 4 [Source:HGNC Symbol;Acc:HGNC:31027]	6.6266	5.58657	3.01296	1.85418	0.0637136	0.999484	0	0.177818	0	0	0	39.5818
ENSG00000289215	None	novel transcript, sense intronic to DMD	6.6266	5.58657	3.01296	1.85418	0.0637136	0.999484	0	0.177818	0	0	0	39.5818
ENSG00000279428	None	TEC	8.85522	5.56537	2.86282	1.94402	0.0518929	0.999484	0	0.355636	0	0	0	52.7757
ENSG00000231829	None	novel transcript	9.09826	5.56527	2.21592	2.51149	0.0120222	0.999484	0	0.355636	0	0.480141	0.978101	52.7757
ENSG00000262209	PCDHGB3	protocadherin gamma subfamily B, 3 [Source:HGNC Symbol;Acc:HGNC:8710]	8.93673	5.56456	2.53554	2.19463	0.0281904	0.999484	0	0.355636	0	0	0.48905	52.7757
ENSG00000253227	None	novel transcript	7.84448	5.41907	1.75456	3.08856	0.00201131	0.999484	0.52942	0	0	21.6063	11.7372	13.1939
ENSG00000259225	LINC02345	long intergenic non-protein coding RNA 2345 [Source:HGNC Symbol;Acc:HGNC:53267]	6.72259	5.36554	2.63792	2.03401	0.041951	0.999484	0.26471	0	0	0	0.48905	39.5818
ENSG00000125899	LINC02871	long intergenic non-protein coding RNA 2871 [Source:HGNC Symbol;Acc:HGNC:16180]	6.64108	5.35954	3.00039	1.78628	0.0740533	0.999484	0.26471	0	0	0	0	39.5818
ENSG00000215016	RPL24P7	RPL24 pseudogene 7 [Source:HGNC Symbol;Acc:HGNC:36862]	6.64108	5.35954	3.00039	1.78628	0.0740533	0.999484	0.26471	0	0	0	0	39.5818
ENSG00000260490	MYL12BP1	MYL12B pseudogene 1 [Source:HGNC Symbol;Acc:HGNC:51649]	9.0472	5.29291	2.49436	2.12195	0.0338416	0.999484	0.52942	0	0	0	0.978101	52.7757
ENSG00000261055	None	novel transcript	8.88418	5.27357	2.88685	1.82676	0.067736	0.999484	0.52942	0	0	0	0	52.7757
ENSG00000234840	LINC01239	long intergenic non-protein coding RNA 1239 [Source:HGNC Symbol;Acc:HGNC:49796]	2.18885	5.26514	3.42745	1.53617	0.124497	0.999484	0	0	0	3.84113	9.29196	0
ENSG00000073598	FNDC8	fibronectin type III domain containing 8 [Source:HGNC Symbol;Acc:HGNC:25286]	3.00665	5.1469	2.7276	1.88697	0.0591642	0.999484	0	0	0	2.4007	2.44525	13.1939
ENSG00000134588	USP26	ubiquitin specific peptidase 26 [Source:HGNC Symbol;Acc:HGNC:13485]	6.65623	5.1112	3.00692	1.69981	0.0891663	0.999484	0	0.355636	0	0	0	39.5818
ENSG00000145309	CABS1	calcium binding protein, spermatid associated 1 [Source:HGNC Symbol;Acc:HGNC:30710]	6.65623	5.1112	3.00692	1.69981	0.0891663	0.999484	0	0.355636	0	0	0	39.5818
ENSG00000236668	LHX2-AS1	LHX2 antisense RNA 1 [Source:HGNC Symbol;Acc:HGNC:56163]	6.65623	5.1112	3.00692	1.69981	0.0891663	0.999484	0	0.355636	0	0	0	39.5818
ENSG00000186912	P2RY4	pyrimidinergic receptor P2Y4 [Source:HGNC Symbol;Acc:HGNC:8542]	10.3162	5.10008	2.38277	2.1404	0.0323222	0.999484	0	0	5.70731	0.480141	2.9343	52.7757
ENSG00000224294	PINCR	p53-induced noncoding RNA [Source:HGNC Symbol;Acc:HGNC:53590]	1.85984	5.07432	3.62312	1.40054	0.161352	0.999484	0	0	0	4.80141	6.35766	0
ENSG00000166211	SPIC	Spi-C transcription factor [Source:HGNC Symbol;Acc:HGNC:29549]	11.9462	5.04237	3.00414	1.67847	0.0932552	0.999484	0	0	5.70731	0	0	65.9696
ENSG00000259831	LINC00567	long intergenic non-protein coding RNA 567 [Source:HGNC Symbol;Acc:HGNC:43711]	11.9462	5.04237	3.00414	1.67847	0.0932552	0.999484	0	0	5.70731	0	0	65.9696
ENSG00000274997	H2AC12	H2A clustered histone 12 [Source:HGNC Symbol;Acc:HGNC:13671]	11.9462	5.04237	3.00414	1.67847	0.0932552	0.999484	0	0	5.70731	0	0	65.9696
ENSG00000289831	None	novel transcript	4.75364	5.02469	2.69242	1.86623	0.0620089	0.999484	0	0.177818	0	0	1.9562	26.3878
ENSG00000261447	None	novel transcript	4.67213	4.98901	2.72476	1.83099	0.0671022	0.999484	0	0.177818	0	0	1.46715	26.3878
ENSG00000285584	None	novel transcript	9.9902	4.989	2.46106	2.02718	0.0426444	0.999484	0	0	5.70731	0.480141	0.978101	52.7757
ENSG00000261407	None	novel transcript, antisense to ABHD2	4.66768	4.98684	2.72515	1.82993	0.0672597	0.999484	0	0.177818	0	1.44042	0	26.3878
ENSG00000228714	None	novel transcript, antisense to DEC1	2.84066	4.98406	2.89842	1.71958	0.0855094	0.999484	0	0	0	3.36098	0.48905	13.1939
ENSG00000249815	LINC02945	long intergenic non-protein coding RNA 2945 [Source:HGNC Symbol;Acc:HGNC:55960]	8.41897	4.97521	1.7583	2.82956	0.00466127	0.999484	0.79413	0	0	7.68225	15.6496	26.3878
ENSG00000287896	None	novel transcript, antisense to KPTNand SLC8A2	9.07602	4.95722	2.27876	2.1754	0.0296001	0.999484	0	0.711273	0	0.480141	0.48905	52.7757
ENSG00000259430	CERS3-AS1	CERS3 antisense RNA 1 [Source:HGNC Symbol;Acc:HGNC:51431]	4.59063	4.95425	2.76796	1.78985	0.0734773	0.999484	0	0.177818	0	0	0.978101	26.3878
ENSG00000286205	None	novel transcript	4.59063	4.95425	2.76796	1.78985	0.0734773	0.999484	0	0.177818	0	0	0.978101	26.3878
ENSG00000290242	None	novel transcript	4.59063	4.95425	2.76796	1.78985	0.0734773	0.999484	0	0.177818	0	0	0.978101	26.3878
ENSG00000169676	DRD5	dopamine receptor D5 [Source:HGNC Symbol;Acc:HGNC:3026]	4.42761	4.93535	3.26862	1.50992	0.131065	0.999484	0	0.177818	0	0	0	26.3878
ENSG00000213277	MARCKSL1P1	MARCKS like 1 pseudogene 1 [Source:HGNC Symbol;Acc:HGNC:45239]	4.42761	4.93535	3.26862	1.50992	0.131065	0.999484	0	0.177818	0	0	0	26.3878
ENSG00000232828	None	novel transcript	4.42761	4.93535	3.26862	1.50992	0.131065	0.999484	0	0.177818	0	0	0	26.3878
ENSG00000244171	PBX2P1	PBX homeobox 2 pseudogene 1 [Source:HGNC Symbol;Acc:HGNC:8635]	4.42761	4.93535	3.26862	1.50992	0.131065	0.999484	0	0.177818	0	0	0	26.3878
ENSG00000246820	RIC3-DT	RIC3 divergent transcript [Source:HGNC Symbol;Acc:HGNC:54191]	4.42761	4.93535	3.26862	1.50992	0.131065	0.999484	0	0.177818	0	0	0	26.3878
ENSG00000248773	None	novel transcript	4.42761	4.93535	3.26862	1.50992	0.131065	0.999484	0	0.177818	0	0	0	26.3878
ENSG00000255733	IFNG-AS1	IFNG antisense RNA 1 [Source:HGNC Symbol;Acc:HGNC:43910]	4.42761	4.93535	3.26862	1.50992	0.131065	0.999484	0	0.177818	0	0	0	26.3878
ENSG00000255872	None	novel transcript	4.42761	4.93535	3.26862	1.50992	0.131065	0.999484	0	0.177818	0	0	0	26.3878
ENSG00000259170	None	novel transcript, antisense to ST8SIA2	4.42761	4.93535	3.26862	1.50992	0.131065	0.999484	0	0.177818	0	0	0	26.3878
ENSG00000260816	None	novel transcript, sense intronic to WWOX	4.42761	4.93535	3.26862	1.50992	0.131065	0.999484	0	0.177818	0	0	0	26.3878
ENSG00000269904	MAP2K4P1	mitogen-activated protein kinase kinase 4 pseudogene 1 [Source:HGNC Symbol;Acc:HGNC:43837]	4.42761	4.93535	3.26862	1.50992	0.131065	0.999484	0	0.177818	0	0	0	26.3878
ENSG00000279085	None	novel transcript	4.42761	4.93535	3.26862	1.50992	0.131065	0.999484	0	0.177818	0	0	0	26.3878
ENSG00000205500	MAPRE3-AS1	MAPRE3 antisense RNA 1 [Source:HGNC Symbol;Acc:HGNC:40362]	6.67071	4.93381	2.71158	1.81953	0.0688306	0.999484	0.26471	0.177818	0	0	0	39.5818
ENSG00000289493	None	novel transcript	6.67071	4.93381	2.71158	1.81953	0.0688306	0.999484	0.26471	0.177818	0	0	0	39.5818
ENSG00000218809	None	triggering receptor expressed on myeloid cells 1 (TREM1) pseudogene	1.5353	4.85169	3.89488	1.24566	0.21289	0.999484	0	0	0	4.32127	4.8905	0
ENSG00000290404	None	novel transcript	4.84963	4.84171	2.65143	1.82607	0.0678394	0.999484	0.26471	0	0	0	2.44525	26.3878
ENSG00000275215	RNA5-8SN3	RNA, 5.8S ribosomal N3 [Source:HGNC Symbol;Acc:HGNC:53525]	220.991	4.84156	3.73854	1.29504	0.195306	0.999484	0	0	45.6585	0.480141	0	1279.81
ENSG00000287735	None	novel transcript, antisense to CCNB1IP1	6.76671	4.81765	2.66274	1.80929	0.0704064	0.999484	0.52942	0	0	0	0.48905	39.5818
ENSG00000132855	ANGPTL3	angiopoietin like 3 [Source:HGNC Symbol;Acc:HGNC:491]	9.1842	4.78983	2.45514	1.95094	0.051064	0.999484	0	0.889091	0	1.44042	0	52.7757
ENSG00000242628	None	novel transcript	6.84592	4.78837	2.57947	1.85634	0.0634046	0.999484	0	0.533455	0	0.960281	0	39.5818
ENSG00000256341	None	novel transcript	6.68587	4.78429	3.01192	1.58845	0.112184	0.999484	0	0.533455	0	0	0	39.5818
ENSG00000228828	TLK2P2	tousled like kinase 2 pseudogene 2 [Source:HGNC Symbol;Acc:HGNC:22227]	4.68216	4.7665	2.71079	1.75834	0.0786894	0.999484	0.26471	0	0	1.44042	0	26.3878
ENSG00000287646	None	novel transcript, antisense to RTTN	9.26571	4.76592	2.18999	2.17622	0.0295384	0.999484	0	0.889091	0	1.44042	0.48905	52.7757
ENSG00000259993	None	hyperpolarization activated cyclic nucleotide-gated potassium channel 2 (HCN2) pseudogene	2.6821	4.76436	2.90077	1.64245	0.100497	0.999484	0	0	0	1.92056	0.978101	13.1939
ENSG00000226194	LINC02519	long intergenic non-protein coding RNA 2519 [Source:HGNC Symbol;Acc:HGNC:53510]	4.60511	4.73277	2.75377	1.71865	0.0856779	0.999484	0.26471	0	0	0	0.978101	26.3878
ENSG00000258673	LINC01397	long intergenic non-protein coding RNA 1397 [Source:HGNC Symbol;Acc:HGNC:50677]	2.5991	4.73117	3.51273	1.34686	0.178024	0.999484	0	0	0	2.4007	0	13.1939
ENSG00000261730	FOXF2-DT	FOXF2 divergent transcript [Source:HGNC Symbol;Acc:HGNC:50662]	3.93548	4.72896	2.14366	2.20602	0.0273828	0.999484	0.26471	0	0	6.24183	3.9124	13.1939
ENSG00000243225	None	ribosomal protein, large, P1 (RPLP1) pseudogene	4.68513	4.71262	2.42164	1.94605	0.0516492	0.999484	0.26471	0	0	0.480141	0.978101	26.3878
ENSG00000139287	TPH2	tryptophan hydroxylase 2 [Source:HGNC Symbol;Acc:HGNC:20692]	4.44209	4.70455	3.25579	1.44498	0.148464	0.999484	0.26471	0	0	0	0	26.3878
ENSG00000219395	HSPA8P15	heat shock protein family A (Hsp70) member 8 pseudogene 15 [Source:HGNC Symbol;Acc:HGNC:44930]	4.44209	4.70455	3.25579	1.44498	0.148464	0.999484	0.26471	0	0	0	0	26.3878
ENSG00000253807	LINC01170	long intergenic non-protein coding RNA 1170 [Source:HGNC Symbol;Acc:HGNC:49542]	4.44209	4.70455	3.25579	1.44498	0.148464	0.999484	0.26471	0	0	0	0	26.3878
ENSG00000266076	None	novel transcript	4.44209	4.70455	3.25579	1.44498	0.148464	0.999484	0.26471	0	0	0	0	26.3878
ENSG00000287320	None	novel transcript	4.44209	4.70455	3.25579	1.44498	0.148464	0.999484	0.26471	0	0	0	0	26.3878
ENSG00000205549	LINC03041	long intergenic non-protein coding RNA 3041 [Source:HGNC Symbol;Acc:HGNC:19054]	4.52212	4.69942	2.82546	1.66324	0.0962642	0.999484	0.26471	0	0	0.480141	0	26.3878
ENSG00000222032	None	novel protein (LOC728009)	2.69565	4.66918	2.68581	1.73846	0.0821289	0.999484	0	0.177818	0	7.68225	8.31386	0
ENSG00000180974	OR52E4	olfactory receptor family 52 subfamily E member 4 [Source:HGNC Symbol;Acc:HGNC:15213]	9.74716	4.66793	3.08938	1.51096	0.130799	0.999484	0	0	5.70731	0	0	52.7757
ENSG00000251814	RN7SKP18	RN7SK pseudogene 18 [Source:HGNC Symbol;Acc:HGNC:45742]	9.74716	4.66793	3.08938	1.51096	0.130799	0.999484	0	0	5.70731	0	0	52.7757
ENSG00000222022	None	novel transcript	1.29374	4.66745	3.94703	1.18252	0.236998	0.999484	0	0	0	3.36098	4.40145	0
ENSG00000273983	H3C8	H3 clustered histone 8 [Source:HGNC Symbol;Acc:HGNC:4772]	35.3152	4.62676	1.93129	2.39569	0.0165893	0.999484	0.26471	0.355636	11.4146	0.480141	1.46715	197.909
ENSG00000251054	None	novel transcript	2.52502	4.60771	3.55403	1.29647	0.194812	0.999484	0	0	0	0	1.9562	13.1939
ENSG00000131914	LIN28A	lin-28 homolog A [Source:HGNC Symbol;Acc:HGNC:15986]	8.97376	4.60688	2.88922	1.59451	0.110822	0.999484	0	1.06691	0	0	0	52.7757
ENSG00000099960	SLC7A4	solute carrier family 7 member 4 [Source:HGNC Symbol;Acc:HGNC:11062]	7.87124	4.5515	2.47881	1.83616	0.0663333	0.999484	0	0	5.70731	0.960281	0.978101	39.5818
ENSG00000287875	None	novel transcript, antisense to VRK2	6.87488	4.52612	2.3439	1.93102	0.0534807	0.999484	0.52942	0.177818	0	0.960281	0	39.5818
ENSG00000184995	IFNE	interferon epsilon [Source:HGNC Symbol;Acc:HGNC:18163]	2.52354	4.51343	3.03522	1.48702	0.137009	0.999484	0	0	0	0.480141	1.46715	13.1939
ENSG00000223825	DAZAP2P1	DAZ associated protein 2 pseudogene 1 [Source:HGNC Symbol;Acc:HGNC:43869]	4.85885	4.51124	2.34952	1.92007	0.0548495	0.999484	0	0.355636	0	1.92056	0.48905	26.3878
ENSG00000285570	None	Novel transcript, antisense to CRABP2	2.52057	4.50775	3.03581	1.48486	0.137581	0.999484	0	0	0	1.44042	0.48905	13.1939
ENSG00000278090	LUNAR1	leukemia-associated non-coding IGF1R activator RNA 1 [Source:HGNC Symbol;Acc:HGNC:51199]	9.85831	4.50093	2.5066	1.79563	0.0725539	0.999484	0	0.177818	5.70731	0	0.48905	52.7757
ENSG00000231703	None	novel transcript, antisense to TSHZ2	4.62026	4.4767	2.75909	1.62253	0.10469	0.999484	0	0.355636	0	0	0.978101	26.3878
ENSG00000286694	None	novel transcript	4.61729	4.47523	2.75936	1.62184	0.104838	0.999484	0	0.355636	0	0.960281	0	26.3878
ENSG00000152592	DMP1	dentin matrix acidic phosphoprotein 1 [Source:HGNC Symbol;Acc:HGNC:2932]	4.45725	4.46358	3.26319	1.36786	0.171357	0.999484	0	0.355636	0	0	0	26.3878
ENSG00000196431	CRYBA4	crystallin beta A4 [Source:HGNC Symbol;Acc:HGNC:2396]	4.45725	4.46358	3.26319	1.36786	0.171357	0.999484	0	0.355636	0	0	0	26.3878
ENSG00000197838	CYP2A13	cytochrome P450 family 2 subfamily A member 13 [Source:HGNC Symbol;Acc:HGNC:2608]	4.45725	4.46358	3.26319	1.36786	0.171357	0.999484	0	0.355636	0	0	0	26.3878
ENSG00000202099	RNU6-234P	RNA, U6 small nuclear 234, pseudogene [Source:HGNC Symbol;Acc:HGNC:47197]	4.45725	4.46358	3.26319	1.36786	0.171357	0.999484	0	0.355636	0	0	0	26.3878
ENSG00000214300	SPDYE3	speedy/RINGO cell cycle regulator family member E3 [Source:HGNC Symbol;Acc:HGNC:35462]	4.45725	4.46358	3.26319	1.36786	0.171357	0.999484	0	0.355636	0	0	0	26.3878
ENSG00000244080	RN7SL833P	RNA, 7SL, cytoplasmic 833, pseudogene [Source:HGNC Symbol;Acc:HGNC:46849]	4.45725	4.46358	3.26319	1.36786	0.171357	0.999484	0	0.355636	0	0	0	26.3878
ENSG00000258355	None	novel transcript, sense intronic to CKAP4	4.45725	4.46358	3.26319	1.36786	0.171357	0.999484	0	0.355636	0	0	0	26.3878
ENSG00000267879	None	novel transcript, antisense to KLK6, KLK7, KLK8 and KLK9	4.45725	4.46358	3.26319	1.36786	0.171357	0.999484	0	0.355636	0	0	0	26.3878
ENSG00000290794	SULT1C5P	sulfotransferase family 1C member 5, pseudogene [Source:HGNC Symbol;Acc:HGNC:33545]	6.72931	4.45939	3.04562	1.4642	0.14314	0.999484	0.79413	0	0	0	0	39.5818
ENSG00000248112	None	novel transcript	2.44351	4.44965	3.60465	1.23442	0.217046	0.999484	0	0	0	0	1.46715	13.1939
ENSG00000261329	None	novel transcript, antisense to a novel protein	2.44351	4.44965	3.60465	1.23442	0.217046	0.999484	0	0	0	0	1.46715	13.1939
ENSG00000279511	None	TEC	2.44351	4.44965	3.60465	1.23442	0.217046	0.999484	0	0	0	0	1.46715	13.1939
ENSG00000287207	None	novel transcript	4.53875	4.44678	2.83052	1.57101	0.11618	0.999484	0	0.355636	0	0	0.48905	26.3878
ENSG00000183695	MRGPRX2	MAS related GPR family member X2 [Source:HGNC Symbol;Acc:HGNC:17983]	2.43906	4.44017	3.60611	1.23129	0.218214	0.999484	0	0	0	1.44042	0	13.1939
ENSG00000207574	MIR661	microRNA 661 [Source:HGNC Symbol;Acc:HGNC:32917]	2.43906	4.44017	3.60611	1.23129	0.218214	0.999484	0	0	0	1.44042	0	13.1939
ENSG00000228330	None	pseudogene similar to part of COX10 homolog, cytochrome c oxidase assembly protein, heme A: farnesyltransferase (yeast) (COX10)	2.43906	4.44017	3.60611	1.23129	0.218214	0.999484	0	0	0	1.44042	0	13.1939
ENSG00000248388	None	novel transcript	2.43906	4.44017	3.60611	1.23129	0.218214	0.999484	0	0	0	1.44042	0	13.1939
ENSG00000277893	SRD5A2	steroid 5 alpha-reductase 2 [Source:HGNC Symbol;Acc:HGNC:11285]	4.6988	4.43944	2.42273	1.83241	0.0668901	0.999484	0	0.355636	0	0.960281	0.48905	26.3878
ENSG00000244953	None	novel transcript	8.29604	4.42398	1.8478	2.39418	0.0166574	0.999484	0.52942	0.533455	0	8.64253	0.48905	39.5818
ENSG00000221819	GAS8-AS1	GAS8 antisense RNA 1 [Source:HGNC Symbol;Acc:HGNC:1197]	6.97451	4.4112	2.29238	1.92429	0.0543185	0.999484	0.26471	0.533455	0	0	1.46715	39.5818
ENSG00000100298	APOBEC3H	apolipoprotein B mRNA editing enzyme catalytic subunit 3H [Source:HGNC Symbol;Acc:HGNC:24100]	6.72999	4.40171	2.68633	1.63856	0.101305	0.999484	0.26471	0.533455	0	0	0	39.5818
ENSG00000197641	SERPINB13	serpin family B member 13 [Source:HGNC Symbol;Acc:HGNC:8944]	9.14187	4.37562	1.72342	2.53891	0.0111197	0.999484	0.79413	0.533455	0	12.9638	0.978101	39.5818
ENSG00000269526	ERVV-1	endogenous retrovirus group V member 1, envelope [Source:HGNC Symbol;Acc:HGNC:26501]	7.71119	4.36037	2.81085	1.55127	0.120838	0.999484	0	0	5.70731	0	0.978101	39.5818
ENSG00000288702	UGT1A3	UDP glucuronosyltransferase family 1 member A3 [Source:HGNC Symbol;Acc:HGNC:12535]	2.44203	4.34757	3.09153	1.40629	0.159639	0.999484	0	0	0	0.480141	0.978101	13.1939
ENSG00000226390	KCNQ2-AS1	KCNQ2 antisense RNA 1 [Source:HGNC Symbol;Acc:HGNC:40321]	2.44054	4.34419	3.09185	1.40504	0.160008	0.999484	0	0	0	0.960281	0.48905	13.1939
ENSG00000226806	LCT-AS1	LCT antisense RNA 1 [Source:HGNC Symbol;Acc:HGNC:40337]	2.44054	4.34419	3.09185	1.40504	0.160008	0.999484	0	0	0	0.960281	0.48905	13.1939
ENSG00000146926	ASB10	ankyrin repeat and SOCS box containing 10 [Source:HGNC Symbol;Acc:HGNC:17185]	6.74514	4.331	3.02762	1.4305	0.152575	0.999484	0	0.889091	0	0	0	39.5818
ENSG00000288842	None	novel transcript	7.62969	4.31679	2.86386	1.50733	0.131726	0.999484	0	0	5.70731	0	0.48905	39.5818
ENSG00000287175	None	novel transcript	0.889168	4.27806	3.9499	1.08308	0.278773	0.999484	0	0	0	2.4007	2.9343	0
ENSG00000197308	GATA3-AS1	GATA3 antisense RNA 1 [Source:HGNC Symbol;Acc:HGNC:33786]	0.886198	4.2747	3.94993	1.08222	0.279154	0.999484	0	0	0	3.36098	1.9562	0
ENSG00000186335	SLC36A2	solute carrier family 36 member 2 [Source:HGNC Symbol;Acc:HGNC:18762]	8.43287	4.26561	1.93497	2.20448	0.0274904	0.999484	1.32355	0	0	4.80141	4.8905	39.5818
ENSG00000159556	ISL2	ISL LIM homeobox 2 [Source:HGNC Symbol;Acc:HGNC:18524]	1.9695	4.26387	2.98876	1.42663	0.153685	0.999484	0	0.177818	0	5.28155	6.35766	0
ENSG00000287665	None	novel transcript, sense intronic to FOXK1	4.79628	4.2638	2.18844	1.94833	0.0513759	0.999484	0.26471	0.177818	0	0.480141	1.46715	26.3878
ENSG00000132693	CRP	C-reactive protein [Source:HGNC Symbol;Acc:HGNC:2367]	9.79128	4.26225	2.77053	1.53842	0.123945	0.999484	0.26471	0	5.70731	0	0	52.7757
ENSG00000236467	KCNMA1-AS1	KCNMA1 antisense RNA 1 [Source:HGNC Symbol;Acc:HGNC:51213]	9.79128	4.26225	2.77053	1.53842	0.123945	0.999484	0.26471	0	5.70731	0	0	52.7757
ENSG00000114487	MORC1	MORC family CW-type zinc finger 1 [Source:HGNC Symbol;Acc:HGNC:7198]	2.362	4.25934	3.66799	1.16122	0.245553	0.999484	0	0	0	0	0.978101	13.1939
ENSG00000226454	None	novel transcript	2.362	4.25934	3.66799	1.16122	0.245553	0.999484	0	0	0	0	0.978101	13.1939
ENSG00000254693	CD82-AS1	CD82 antisense RNA 1 [Source:HGNC Symbol;Acc:HGNC:56287]	2.362	4.25934	3.66799	1.16122	0.245553	0.999484	0	0	0	0	0.978101	13.1939
ENSG00000254946	LINC02751	long intergenic non-protein coding RNA 2751 [Source:HGNC Symbol;Acc:HGNC:54271]	2.362	4.25934	3.66799	1.16122	0.245553	0.999484	0	0	0	0	0.978101	13.1939
ENSG00000255418	LINC02718	long intergenic non-protein coding RNA 2718 [Source:HGNC Symbol;Acc:HGNC:54235]	2.362	4.25934	3.66799	1.16122	0.245553	0.999484	0	0	0	0	0.978101	13.1939
ENSG00000261729	None	novel transcript	2.362	4.25934	3.66799	1.16122	0.245553	0.999484	0	0	0	0	0.978101	13.1939
ENSG00000286718	None	novel transcript, antisense to RABGAP1	2.362	4.25934	3.66799	1.16122	0.245553	0.999484	0	0	0	0	0.978101	13.1939
ENSG00000223711	None	novel transcript	4.8063	4.25845	2.7087	1.57213	0.115919	0.999484	0.52942	0	0	1.92056	0	26.3878
ENSG00000181359	HSP90AA6P	heat shock protein 90 alpha family class A member 6, pseudogene [Source:HGNC Symbol;Acc:HGNC:32536]	2.35903	4.25153	3.66904	1.15876	0.246554	0.999484	0	0	0	0.960281	0	13.1939
ENSG00000183128	CALHM3	calcium homeostasis modulator 3 [Source:HGNC Symbol;Acc:HGNC:23458]	2.35903	4.25153	3.66904	1.15876	0.246554	0.999484	0	0	0	0.960281	0	13.1939
ENSG00000214525	None	chromosome 15 open reading frame 2 (C15orf2) pseudogene	2.35903	4.25153	3.66904	1.15876	0.246554	0.999484	0	0	0	0.960281	0	13.1939
ENSG00000237135	DDX10P1	DEAD-box helicase 10 pseudogene 1 [Source:HGNC Symbol;Acc:HGNC:44960]	2.35903	4.25153	3.66904	1.15876	0.246554	0.999484	0	0	0	0.960281	0	13.1939
ENSG00000237206	IMPDH1P4	inosine monophosphate dehydrogenase 1 pseudogene 4 [Source:HGNC Symbol;Acc:HGNC:33959]	2.35903	4.25153	3.66904	1.15876	0.246554	0.999484	0	0	0	0.960281	0	13.1939
ENSG00000254790	None	novel transcript	2.35903	4.25153	3.66904	1.15876	0.246554	0.999484	0	0	0	0.960281	0	13.1939
ENSG00000263938	None	novel transcript, sense intronic to PPM1E	2.35903	4.25153	3.66904	1.15876	0.246554	0.999484	0	0	0	0.960281	0	13.1939
ENSG00000289070	None	novel transcript	2.35903	4.25153	3.66904	1.15876	0.246554	0.999484	0	0	0	0.960281	0	13.1939
ENSG00000164736	SOX17	SRY-box transcription factor 17 [Source:HGNC Symbol;Acc:HGNC:18122]	5.1657	4.24337	1.91849	2.21183	0.0269783	0.999484	0.26471	0.711273	0	16.3248	13.6934	0
ENSG00000235488	JARID2-AS1	JARID2 antisense RNA 1 [Source:HGNC Symbol;Acc:HGNC:40314]	4.55324	4.23777	2.56527	1.65198	0.0985395	0.999484	0.26471	0.177818	0	0	0.48905	26.3878
ENSG00000127530	OR7C1	olfactory receptor family 7 subfamily C member 1 [Source:HGNC Symbol;Acc:HGNC:8373]	4.55175	4.23692	2.56538	1.65157	0.0986213	0.999484	0.26471	0.177818	0	0.480141	0	26.3878
ENSG00000266980	None	novel transcript, antisense to UNK	4.55175	4.23692	2.56538	1.65157	0.0986213	0.999484	0.26471	0.177818	0	0.480141	0	26.3878
ENSG00000227071	FOCAD-AS1	FOCAD antisense RNA 1 [Source:HGNC Symbol;Acc:HGNC:49789]	4.73074	4.22588	2.74047	1.54203	0.123067	0.999484	0.52942	0	0	0	1.46715	26.3878
ENSG00000276282	None	novel transcript, sense intronic to TRAPPC8	4.81292	4.21563	2.68724	1.56876	0.116704	0.999484	0	0.533455	0	0	1.9562	26.3878
ENSG00000104826	LHB	luteinizing hormone subunit beta [Source:HGNC Symbol;Acc:HGNC:6584]	4.80698	4.21285	2.68773	1.56744	0.117012	0.999484	0	0.533455	0	1.92056	0	26.3878
ENSG00000236305	SLC12A9-AS1	SLC12A9 antisense RNA 1 [Source:HGNC Symbol;Acc:HGNC:40807]	12.4045	4.19135	2.29314	1.82778	0.0675828	0.999484	0.79413	0	5.70731	0	1.9562	65.9696
ENSG00000257864	None	IQ motif containing F1 (IQCF1) pseudogene	4.64626	4.18973	2.78358	1.50516	0.132284	0.999484	0.52942	0	0	0.960281	0	26.3878
ENSG00000115607	IL18RAP	interleukin 18 receptor accessory protein [Source:HGNC Symbol;Acc:HGNC:5989]	6.77343	4.18868	3.0552	1.371	0.170375	0.999484	1.05884	0	0	0	0	39.5818
ENSG00000134249	ADAM30	ADAM metallopeptidase domain 30 [Source:HGNC Symbol;Acc:HGNC:208]	7.54818	4.17892	3.21413	1.30017	0.193542	0.999484	0	0	5.70731	0	0	39.5818
ENSG00000152591	DSPP	dentin sialophosphoprotein [Source:HGNC Symbol;Acc:HGNC:3054]	7.54818	4.17892	3.21413	1.30017	0.193542	0.999484	0	0	5.70731	0	0	39.5818
ENSG00000167798	C3P1	complement component 3 precursor pseudogene [Source:HGNC Symbol;Acc:HGNC:34414]	7.54818	4.17892	3.21413	1.30017	0.193542	0.999484	0	0	5.70731	0	0	39.5818
ENSG00000181234	TMEM132C	transmembrane protein 132C [Source:HGNC Symbol;Acc:HGNC:25436]	7.54818	4.17892	3.21413	1.30017	0.193542	0.999484	0	0	5.70731	0	0	39.5818
ENSG00000188822	CNR2	cannabinoid receptor 2 [Source:HGNC Symbol;Acc:HGNC:2160]	7.54818	4.17892	3.21413	1.30017	0.193542	0.999484	0	0	5.70731	0	0	39.5818
ENSG00000217289	None	single stranded DNA binding protein 3 (SSBP3) pseudogene	7.54818	4.17892	3.21413	1.30017	0.193542	0.999484	0	0	5.70731	0	0	39.5818
ENSG00000218754	RPL18AP8	ribosomal protein L18a pseudogene 8 [Source:HGNC Symbol;Acc:HGNC:36984]	7.54818	4.17892	3.21413	1.30017	0.193542	0.999484	0	0	5.70731	0	0	39.5818
ENSG00000223566	TNRC18P2	trinucleotide repeat containing 18 pseudogene 2 [Source:HGNC Symbol;Acc:HGNC:34014]	7.54818	4.17892	3.21413	1.30017	0.193542	0.999484	0	0	5.70731	0	0	39.5818
ENSG00000225271	NOLC1P1	NOLC1 pseudogene 1 [Source:HGNC Symbol;Acc:HGNC:54890]	7.54818	4.17892	3.21413	1.30017	0.193542	0.999484	0	0	5.70731	0	0	39.5818
ENSG00000225295	MTND4P4	MT-ND4 pseudogene 4 [Source:HGNC Symbol;Acc:HGNC:42191]	7.54818	4.17892	3.21413	1.30017	0.193542	0.999484	0	0	5.70731	0	0	39.5818
ENSG00000227440	ATP5MC1P4	ATP synthase membrane subunit c locus 1 pseudogene 4 [Source:HGNC Symbol;Acc:HGNC:39507]	7.54818	4.17892	3.21413	1.30017	0.193542	0.999484	0	0	5.70731	0	0	39.5818
ENSG00000228153	None	novel transcript	7.54818	4.17892	3.21413	1.30017	0.193542	0.999484	0	0	5.70731	0	0	39.5818
ENSG00000230950	MTND2P21	MT-ND2 pseudogene 21 [Source:HGNC Symbol;Acc:HGNC:42122]	7.54818	4.17892	3.21413	1.30017	0.193542	0.999484	0	0	5.70731	0	0	39.5818
ENSG00000231384	NAP1L5P1	NAP1L5 pseudogene 1 [Source:HGNC Symbol;Acc:HGNC:56578]	7.54818	4.17892	3.21413	1.30017	0.193542	0.999484	0	0	5.70731	0	0	39.5818
ENSG00000237775	DDR1-DT	DDR1 divergent transcript [Source:HGNC Symbol;Acc:HGNC:28694]	7.54818	4.17892	3.21413	1.30017	0.193542	0.999484	0	0	5.70731	0	0	39.5818
ENSG00000249173	LINC01093	long intergenic non-protein coding RNA 1093 [Source:HGNC Symbol;Acc:HGNC:49218]	7.54818	4.17892	3.21413	1.30017	0.193542	0.999484	0	0	5.70731	0	0	39.5818
ENSG00000254088	SLC2A3P4	solute carrier family 2 member 3 pseudogene 4 [Source:HGNC Symbol;Acc:HGNC:31076]	7.54818	4.17892	3.21413	1.30017	0.193542	0.999484	0	0	5.70731	0	0	39.5818
ENSG00000257644	None	fatty acyl CoA reductase 2 (FAR2) pseudogene	7.54818	4.17892	3.21413	1.30017	0.193542	0.999484	0	0	5.70731	0	0	39.5818
ENSG00000260042	None	novel transcript	7.54818	4.17892	3.21413	1.30017	0.193542	0.999484	0	0	5.70731	0	0	39.5818
ENSG00000260733	None	novel transcript, antisense to WWOX	7.54818	4.17892	3.21413	1.30017	0.193542	0.999484	0	0	5.70731	0	0	39.5818
ENSG00000264596	None	novel transcript, sense intronic to PTPRM	7.54818	4.17892	3.21413	1.30017	0.193542	0.999484	0	0	5.70731	0	0	39.5818
ENSG00000278588	H2BC10	H2B clustered histone 10 [Source:HGNC Symbol;Acc:HGNC:4756]	7.54818	4.17892	3.21413	1.30017	0.193542	0.999484	0	0	5.70731	0	0	39.5818
ENSG00000282998	None	novel transcript	7.54818	4.17892	3.21413	1.30017	0.193542	0.999484	0	0	5.70731	0	0	39.5818
ENSG00000284902	None	novel transcript, sense intronic to ALMS1	7.54818	4.17892	3.21413	1.30017	0.193542	0.999484	0	0	5.70731	0	0	39.5818
ENSG00000285774	SAMD4A-AS1	SAMD4A antisense RNA 1 [Source:HGNC Symbol;Acc:HGNC:54803]	7.54818	4.17892	3.21413	1.30017	0.193542	0.999484	0	0	5.70731	0	0	39.5818
ENSG00000287756	None	novel transcript, antisense to KAZN	7.54818	4.17892	3.21413	1.30017	0.193542	0.999484	0	0	5.70731	0	0	39.5818
ENSG00000290597	None	novel transcript	7.54818	4.17892	3.21413	1.30017	0.193542	0.999484	0	0	5.70731	0	0	39.5818
ENSG00000229056	HECW2-AS1	HECW2 antisense RNA 1 [Source:HGNC Symbol;Acc:HGNC:54062]	3.38405	4.17708	2.56585	1.62795	0.103535	0.999484	0.52942	0	0	14.8844	4.8905	0
ENSG00000212240	RNU6-930P	RNA, U6 small nuclear 930, pseudogene [Source:HGNC Symbol;Acc:HGNC:47893]	4.48621	4.17128	3.28888	1.2683	0.204691	0.999484	0.52942	0	0	0	0	26.3878
ENSG00000236882	LINC01554	long intergenic non-protein coding RNA 1554 [Source:HGNC Symbol;Acc:HGNC:24687]	4.48621	4.17128	3.28888	1.2683	0.204691	0.999484	0.52942	0	0	0	0	26.3878
ENSG00000238246	None	novel transcript	4.48621	4.17128	3.28888	1.2683	0.204691	0.999484	0.52942	0	0	0	0	26.3878
ENSG00000274849	None	novel transcript, sense intronic to MOCOS	4.56623	4.15942	2.85409	1.45735	0.14502	0.999484	0.52942	0	0	0.480141	0	26.3878
ENSG00000248211	TRPC7-AS1	TRPC7 antisense RNA 1 [Source:HGNC Symbol;Acc:HGNC:40936]	2.36052	4.15232	3.18072	1.30546	0.191735	0.999484	0	0	0	0.480141	0.48905	13.1939
ENSG00000231073	None	novel transcript, antisense to CERS2	4.64693	4.14625	2.76303	1.50062	0.133454	0.999484	0	0.533455	0	0.960281	0	26.3878
ENSG00000263179	HNRNPCP4	heterogeneous nuclear ribonucleoprotein C pseudogene 4 [Source:HGNC Symbol;Acc:HGNC:48816]	4.48688	4.14002	3.26753	1.26702	0.205148	0.999484	0	0.533455	0	0	0	26.3878
ENSG00000264314	MIR548AT	microRNA 548at [Source:HGNC Symbol;Acc:HGNC:43517]	4.48688	4.14002	3.26753	1.26702	0.205148	0.999484	0	0.533455	0	0	0	26.3878
ENSG00000279605	None	TEC	3.12336	4.13833	2.86308	1.44541	0.148343	0.999484	0.26471	0	0	5.28155	0	13.1939
ENSG00000287936	None	novel transcript	9.80644	4.13778	2.72272	1.51973	0.12858	0.999484	0	0.355636	5.70731	0	0	52.7757
ENSG00000124343	XG	Xg glycoprotein (Xg blood group) [Source:HGNC Symbol;Acc:HGNC:12806]	4.56691	4.11795	2.83399	1.45306	0.146208	0.999484	0	0.533455	0	0.480141	0	26.3878
ENSG00000258955	LINC00519	long intergenic non-protein coding RNA 519 [Source:HGNC Symbol;Acc:HGNC:19838]	4.56691	4.11795	2.83399	1.45306	0.146208	0.999484	0	0.533455	0	0.480141	0	26.3878
ENSG00000258725	PRC1-AS1	PRC1 antisense RNA 1 [Source:HGNC Symbol;Acc:HGNC:48587]	9.09231	4.10131	2.90576	1.41144	0.158115	0.999484	0	1.77818	0	0	0	52.7757
ENSG00000240950	RPL8P3	ribosomal protein L8 pseudogene 3 [Source:HGNC Symbol;Acc:HGNC:36407]	9.82092	4.08502	2.51007	1.62746	0.10364	0.999484	0.26471	0.177818	5.70731	0	0	52.7757
ENSG00000288758	None	novel transcript, antisense to FSTL4	0.727636	4.07521	3.95173	1.03124	0.302426	0.999484	0	0	0	1.92056	2.44525	0
ENSG00000161055	SCGB3A1	secretoglobin family 3A member 1 [Source:HGNC Symbol;Acc:HGNC:18384]	0.724666	4.0712	3.95177	1.03022	0.302907	0.999484	0	0	0	2.88084	1.46715	0
ENSG00000264015	None	novel transcript	3.39195	4.05706	2.28254	1.77743	0.0754974	0.999484	0	0.355636	0	2.4007	4.40145	13.1939
ENSG00000211707	TRBV7-1	T cell receptor beta variable 7-1 (non-functional) [Source:HGNC Symbol;Acc:HGNC:12235]	2.2805	4.02016	3.76337	1.06823	0.285415	0.999484	0	0	0	0	0.48905	13.1939
ENSG00000222881	Y_RNA	Y RNA [Source:RFAM;Acc:RF00019]	2.2805	4.02016	3.76337	1.06823	0.285415	0.999484	0	0	0	0	0.48905	13.1939
ENSG00000228212	OFD1P17	OFD1 pseudogene 17 [Source:HGNC Symbol;Acc:HGNC:1332]	2.2805	4.02016	3.76337	1.06823	0.285415	0.999484	0	0	0	0	0.48905	13.1939
ENSG00000228604	None	novel transcript	2.2805	4.02016	3.76337	1.06823	0.285415	0.999484	0	0	0	0	0.48905	13.1939
ENSG00000231310	TBL1XR1-AS1	TBL1XR1 antisense RNA 1 [Source:HGNC Symbol;Acc:HGNC:41243]	2.2805	4.02016	3.76337	1.06823	0.285415	0.999484	0	0	0	0	0.48905	13.1939
ENSG00000232939	None	novel transcript	2.2805	4.02016	3.76337	1.06823	0.285415	0.999484	0	0	0	0	0.48905	13.1939
ENSG00000234696	GPR50-AS1	GPR50 antisense RNA 1 [Source:HGNC Symbol;Acc:HGNC:40259]	2.2805	4.02016	3.76337	1.06823	0.285415	0.999484	0	0	0	0	0.48905	13.1939
ENSG00000235262	KDM5C-IT1	KDM5C intronic transcript 1 [Source:HGNC Symbol;Acc:HGNC:41384]	2.2805	4.02016	3.76337	1.06823	0.285415	0.999484	0	0	0	0	0.48905	13.1939
ENSG00000237401	LINC01304	long intergenic non-protein coding RNA 1304 [Source:HGNC Symbol;Acc:HGNC:50472]	2.2805	4.02016	3.76337	1.06823	0.285415	0.999484	0	0	0	0	0.48905	13.1939
ENSG00000241438	TDGF1P6	teratocarcinoma-derived growth factor 1 pseudogene 6 [Source:HGNC Symbol;Acc:HGNC:11706]	2.2805	4.02016	3.76337	1.06823	0.285415	0.999484	0	0	0	0	0.48905	13.1939
ENSG00000242094	FOXP1-IT1	FOXP1 intronic transcript 1 [Source:HGNC Symbol;Acc:HGNC:41335]	2.2805	4.02016	3.76337	1.06823	0.285415	0.999484	0	0	0	0	0.48905	13.1939
ENSG00000243116	C9orf78P1	C9orf78 pseudogene 1 [Source:HGNC Symbol;Acc:HGNC:56567]	2.2805	4.02016	3.76337	1.06823	0.285415	0.999484	0	0	0	0	0.48905	13.1939
ENSG00000244474	UGT1A4	UDP glucuronosyltransferase family 1 member A4 [Source:HGNC Symbol;Acc:HGNC:12536]	2.2805	4.02016	3.76337	1.06823	0.285415	0.999484	0	0	0	0	0.48905	13.1939
ENSG00000244573	RPL30P11	ribosomal protein L30 pseudogene 11 [Source:HGNC Symbol;Acc:HGNC:36260]	2.2805	4.02016	3.76337	1.06823	0.285415	0.999484	0	0	0	0	0.48905	13.1939
ENSG00000248202	LINC02234	long intergenic non-protein coding RNA 2234 [Source:HGNC Symbol;Acc:HGNC:53105]	2.2805	4.02016	3.76337	1.06823	0.285415	0.999484	0	0	0	0	0.48905	13.1939
ENSG00000253357	None	novel transcript	2.2805	4.02016	3.76337	1.06823	0.285415	0.999484	0	0	0	0	0.48905	13.1939
ENSG00000256249	None	novel transcript	2.2805	4.02016	3.76337	1.06823	0.285415	0.999484	0	0	0	0	0.48905	13.1939
ENSG00000256271	CACNA1C-AS2	CACNA1C antisense RNA 2 [Source:HGNC Symbol;Acc:HGNC:40118]	2.2805	4.02016	3.76337	1.06823	0.285415	0.999484	0	0	0	0	0.48905	13.1939
ENSG00000258735	PPP1R13B-DT	PPP1R13B divergent transcript [Source:HGNC Symbol;Acc:HGNC:27069]	2.2805	4.02016	3.76337	1.06823	0.285415	0.999484	0	0	0	0	0.48905	13.1939
ENSG00000260302	LINC01882	long intergenic non-protein coding RNA 1882 [Source:HGNC Symbol;Acc:HGNC:52701]	2.2805	4.02016	3.76337	1.06823	0.285415	0.999484	0	0	0	0	0.48905	13.1939
ENSG00000267375	None	novel transcript, antisense to ACTN4	2.2805	4.02016	3.76337	1.06823	0.285415	0.999484	0	0	0	0	0.48905	13.1939
ENSG00000271286	CYTH1P1	CYTH1 pseudogene 1 [Source:HGNC Symbol;Acc:HGNC:54900]	2.2805	4.02016	3.76337	1.06823	0.285415	0.999484	0	0	0	0	0.48905	13.1939
ENSG00000278783	MIR6071	microRNA 6071 [Source:HGNC Symbol;Acc:HGNC:50229]	2.2805	4.02016	3.76337	1.06823	0.285415	0.999484	0	0	0	0	0.48905	13.1939
ENSG00000279221	None	TEC	2.2805	4.02016	3.76337	1.06823	0.285415	0.999484	0	0	0	0	0.48905	13.1939
ENSG00000285809	None	Novel transcript	2.2805	4.02016	3.76337	1.06823	0.285415	0.999484	0	0	0	0	0.48905	13.1939
ENSG00000286428	None	novel transcript	2.2805	4.02016	3.76337	1.06823	0.285415	0.999484	0	0	0	0	0.48905	13.1939
ENSG00000286627	None	novel transcript, antisense to PTPRM	2.2805	4.02016	3.76337	1.06823	0.285415	0.999484	0	0	0	0	0.48905	13.1939
ENSG00000287697	None	novel transcript, antisense to CACYBP	2.2805	4.02016	3.76337	1.06823	0.285415	0.999484	0	0	0	0	0.48905	13.1939
ENSG00000290466	None	novel transcript	2.2805	4.02016	3.76337	1.06823	0.285415	0.999484	0	0	0	0	0.48905	13.1939
ENSG00000096006	CRISP3	cysteine rich secretory protein 3 [Source:HGNC Symbol;Acc:HGNC:16904]	2.27901	4.015	3.76394	1.0667	0.286107	0.999484	0	0	0	0.480141	0	13.1939
ENSG00000137270	GCM1	glial cells missing transcription factor 1 [Source:HGNC Symbol;Acc:HGNC:4197]	2.27901	4.015	3.76394	1.0667	0.286107	0.999484	0	0	0	0.480141	0	13.1939
ENSG00000213809	KLRK1	killer cell lectin like receptor K1 [Source:HGNC Symbol;Acc:HGNC:18788]	2.27901	4.015	3.76394	1.0667	0.286107	0.999484	0	0	0	0.480141	0	13.1939
ENSG00000214561	RBBP4P4	RBBP4 pseudogene 4 [Source:HGNC Symbol;Acc:HGNC:42371]	2.27901	4.015	3.76394	1.0667	0.286107	0.999484	0	0	0	0.480141	0	13.1939
ENSG00000225362	CT62	cancer/testis associated 62 [Source:HGNC Symbol;Acc:HGNC:27286]	2.27901	4.015	3.76394	1.0667	0.286107	0.999484	0	0	0	0.480141	0	13.1939
ENSG00000231184	CCNQP3	CCNQ pseudogene 3 [Source:HGNC Symbol;Acc:HGNC:42022]	2.27901	4.015	3.76394	1.0667	0.286107	0.999484	0	0	0	0.480141	0	13.1939
ENSG00000246225	None	novel transcript, antisense to SVIP	2.27901	4.015	3.76394	1.0667	0.286107	0.999484	0	0	0	0.480141	0	13.1939
ENSG00000248288	None	ribosomal protein L5 (RPL5) pseudogene	2.27901	4.015	3.76394	1.0667	0.286107	0.999484	0	0	0	0.480141	0	13.1939
ENSG00000253428	LINC01942	long intergenic non-protein coding RNA 1942 [Source:HGNC Symbol;Acc:HGNC:52766]	2.27901	4.015	3.76394	1.0667	0.286107	0.999484	0	0	0	0.480141	0	13.1939
ENSG00000254463	PPIAP41	peptidylprolyl isomerase A pseudogene 41 [Source:HGNC Symbol;Acc:HGNC:53665]	2.27901	4.015	3.76394	1.0667	0.286107	0.999484	0	0	0	0.480141	0	13.1939
ENSG00000254749	OR5BD1P	olfactory receptor family 5 subfamily BD member 1 pseudogene [Source:HGNC Symbol;Acc:HGNC:14843]	2.27901	4.015	3.76394	1.0667	0.286107	0.999484	0	0	0	0.480141	0	13.1939
ENSG00000259672	None	novel transcript	2.27901	4.015	3.76394	1.0667	0.286107	0.999484	0	0	0	0.480141	0	13.1939
ENSG00000269296	None	novel transcript, antisense to ZNF780A	2.27901	4.015	3.76394	1.0667	0.286107	0.999484	0	0	0	0.480141	0	13.1939
ENSG00000269480	None	novel transcript, antisense MYO9B	2.27901	4.015	3.76394	1.0667	0.286107	0.999484	0	0	0	0.480141	0	13.1939
ENSG00000270277	None	novel transcript, antisense to titin	2.27901	4.015	3.76394	1.0667	0.286107	0.999484	0	0	0	0.480141	0	13.1939
ENSG00000270799	None	Y box binding protein 1 (YBX1) pseudogene	2.27901	4.015	3.76394	1.0667	0.286107	0.999484	0	0	0	0.480141	0	13.1939
ENSG00000272609	None	novel transcript, antisense to CLDN18	2.27901	4.015	3.76394	1.0667	0.286107	0.999484	0	0	0	0.480141	0	13.1939
ENSG00000277049	RNA5SP530	RNA, 5S ribosomal pseudogene 530 [Source:HGNC Symbol;Acc:HGNC:53799]	2.27901	4.015	3.76394	1.0667	0.286107	0.999484	0	0	0	0.480141	0	13.1939
ENSG00000279811	None	TEC	2.27901	4.015	3.76394	1.0667	0.286107	0.999484	0	0	0	0.480141	0	13.1939
ENSG00000283525	None	phospholipase A2 inhibitor and LY6/PLAUR domain containing (PINLYP) pseudogene	2.27901	4.015	3.76394	1.0667	0.286107	0.999484	0	0	0	0.480141	0	13.1939
ENSG00000286444	None	novel transcript, antisense to APMAP	2.27901	4.015	3.76394	1.0667	0.286107	0.999484	0	0	0	0.480141	0	13.1939
ENSG00000289385	None	novel transcript	2.27901	4.015	3.76394	1.0667	0.286107	0.999484	0	0	0	0.480141	0	13.1939
ENSG00000291007	None	novel transcript	2.27901	4.015	3.76394	1.0667	0.286107	0.999484	0	0	0	0.480141	0	13.1939
ENSG00000187024	PTRH1	peptidyl-tRNA hydrolase 1 homolog [Source:HGNC Symbol;Acc:HGNC:27039]	7.65932	4.011	2.57999	1.55466	0.120027	0.999484	0	0.177818	5.70731	0	0.48905	39.5818
ENSG00000149635	OCSTAMP	osteoclast stimulatory transmembrane protein [Source:HGNC Symbol;Acc:HGNC:16116]	7.65784	4.01053	2.58003	1.55445	0.120077	0.999484	0	0.177818	5.70731	0.480141	0	39.5818
ENSG00000278899	None	novel transcript, antisense to LATS1	4.74143	3.99519	2.43398	1.64142	0.10071	0.999484	0.26471	0.355636	0	1.44042	0	26.3878
ENSG00000286710	None	novel transcript	7.03082	3.98066	2.09157	1.9032	0.0570148	0.999484	0.26471	0.889091	0	0.960281	0.48905	39.5818
ENSG00000228158	TLE1P1	TLE family member 1 pseudogene 1 [Source:HGNC Symbol;Acc:HGNC:39438]	6.9776	3.96895	2.63069	1.50871	0.131373	0.999484	1.32355	0	0	0.960281	0	39.5818
ENSG00000234534	CSNK1G2P1	casein kinase 1 gamma 2 pseudogene 1 [Source:HGNC Symbol;Acc:HGNC:49739]	4.50136	3.96716	2.88608	1.37458	0.169261	0.999484	0.26471	0.355636	0	0	0	26.3878
ENSG00000259215	LINC02896	long intergenic non-protein coding RNA 2896 [Source:HGNC Symbol;Acc:HGNC:55427]	4.50136	3.96716	2.88608	1.37458	0.169261	0.999484	0.26471	0.355636	0	0	0	26.3878
ENSG00000279688	AQP7P3	aquaporin 7 pseudogene 3 [Source:HGNC Symbol;Acc:HGNC:31976]	4.50136	3.96716	2.88608	1.37458	0.169261	0.999484	0.26471	0.355636	0	0	0	26.3878
ENSG00000225574	DRAXINP1	dorsal inhibitory axon guidance protein pseudogene 1 [Source:HGNC Symbol;Acc:HGNC:44334]	2.7977	3.96503	2.5672	1.5445	0.122468	0.999484	0	0.177818	0	0.480141	2.9343	13.1939
ENSG00000232527	LINC02802	long intergenic non-protein coding RNA 2802 [Source:HGNC Symbol;Acc:HGNC:54326]	0.650582	3.9636	3.95285	1.00272	0.315997	0.999484	0	0	0	0.480141	3.42335	0
ENSG00000279803	None	TEC	4.66438	3.96193	2.47482	1.60089	0.1094	0.999484	0.26471	0.355636	0	0	0.978101	26.3878
ENSG00000187689	AMTN	amelotin [Source:HGNC Symbol;Acc:HGNC:33188]	0.646127	3.95695	3.95292	1.00102	0.316817	0.999484	0	0	0	1.92056	1.9562	0
ENSG00000289123	None	novel transcript	2.79621	3.95304	2.50855	1.57583	0.115066	0.999484	0	0.177818	0	0.960281	2.44525	13.1939
ENSG00000271550	BNIP3P11	BCL2 interacting protein 3 pseudogene 11 [Source:HGNC Symbol;Acc:HGNC:49724]	0.641673	3.95027	3.95299	0.999311	0.317644	0.999484	0	0	0	3.36098	0.48905	0
ENSG00000108759	KRT32	keratin 32 [Source:HGNC Symbol;Acc:HGNC:6449]	0.640188	3.94803	3.95302	0.998739	0.317921	0.999484	0	0	0	3.84113	0	0
ENSG00000224067	None	pseudogene similar to part of HLA-B associated transcript 2 (BAT2)	4.58287	3.93305	2.54232	1.54703	0.121855	0.999484	0.26471	0.355636	0	0	0.48905	26.3878
ENSG00000251613	None	novel transcript	9.83607	3.93215	2.6989	1.45695	0.14513	0.999484	0	0.533455	5.70731	0	0	52.7757
ENSG00000240219	None	novel transcript	10.7015	3.91394	1.94351	2.01386	0.0440247	0.999484	0	0.889091	5.70731	2.88084	1.9562	52.7757
ENSG00000254622	NAV2-AS4	NAV2 antisense RNA 4 [Source:HGNC Symbol;Acc:HGNC:40741]	7.57781	3.90908	2.86587	1.36401	0.172565	0.999484	0	0.177818	5.70731	0	0	39.5818
ENSG00000266901	None	novel transcript, antisense to CTDP1	7.57781	3.90908	2.86587	1.36401	0.172565	0.999484	0	0.177818	5.70731	0	0	39.5818
ENSG00000279544	None	TEC	7.57781	3.90908	2.86587	1.36401	0.172565	0.999484	0	0.177818	5.70731	0	0	39.5818
ENSG00000288005	None	novel transcript	7.57781	3.90908	2.86587	1.36401	0.172565	0.999484	0	0.177818	5.70731	0	0	39.5818
ENSG00000291052	ABCC13	ATP binding cassette subfamily C member 13 (pseudogene) [Source:NCBI gene (formerly Entrezgene);Acc:150000]	7.57781	3.90908	2.86587	1.36401	0.172565	0.999484	0	0.177818	5.70731	0	0	39.5818
ENSG00000229207	SERPINH1P1	serpin family H member 1 pseudogene 1 [Source:HGNC Symbol;Acc:HGNC:19917]	4.91961	3.90852	2.31613	1.68752	0.0915027	0.999484	0	0.711273	0	1.44042	0.978101	26.3878
ENSG00000227496	None	novel transcript	6.48583	3.89959	2.03703	1.91436	0.0555748	0.999484	1.32355	0	0	2.4007	8.80291	26.3878
ENSG00000213471	TTLL13	tubulin tyrosine ligase like 13 [Source:HGNC Symbol;Acc:HGNC:32484]	4.51652	3.89264	3.27485	1.18865	0.234579	0.999484	0	0.711273	0	0	0	26.3878
ENSG00000291090	CCDC144BP	coiled-coil domain containing 144B, pseudogene [Source:HGNC Symbol;Acc:HGNC:26704]	4.51652	3.89264	3.27485	1.18865	0.234579	0.999484	0	0.711273	0	0	0	26.3878
ENSG00000007908	SELE	selectin E [Source:HGNC Symbol;Acc:HGNC:10718]	14.8938	3.88813	1.59568	2.43667	0.0148234	0.999484	0.52942	0.177818	11.4146	27.368	36.6788	13.1939
ENSG00000260669	None	novel transcript	6.9004	3.86932	2.39277	1.61709	0.105859	0.999484	0.26471	1.06691	0	0	0.48905	39.5818
ENSG00000256943	GALNT9-AS1	GALNT9 antisense RNA 1 [Source:HGNC Symbol;Acc:HGNC:56353]	4.59803	3.8678	2.8412	1.36132	0.173412	0.999484	0	0.711273	0	0	0.48905	26.3878
ENSG00000260467	None	novel transcript, antisense to CCDC135 and GPR97	4.59803	3.8678	2.8412	1.36132	0.173412	0.999484	0	0.711273	0	0	0.48905	26.3878
ENSG00000019186	CYP24A1	cytochrome P450 family 24 subfamily A member 1 [Source:HGNC Symbol;Acc:HGNC:2602]	14.0128	3.86243	1.56301	2.47114	0.0134682	0.999484	0.52942	1.24473	5.70731	7.20211	3.42335	65.9696
ENSG00000154451	GBP5	guanylate binding protein 5 [Source:HGNC Symbol;Acc:HGNC:19895]	13.4464	3.85121	1.34784	2.85733	0.00427225	0.999484	1.05884	1.06691	5.70731	25.9276	7.33576	39.5818
ENSG00000185674	LYG2	lysozyme g2 [Source:HGNC Symbol;Acc:HGNC:29615]	0.570559	3.83454	3.95426	0.969725	0.332183	0.999484	0	0	0	0	3.42335	0
ENSG00000184274	LINC00315	long intergenic non-protein coding RNA 315 [Source:HGNC Symbol;Acc:HGNC:16621]	0.569074	3.83207	3.95429	0.969091	0.3325	0.999484	0	0	0	0.480141	2.9343	0
ENSG00000212724	KRTAP2-3	keratin associated protein 2-3 [Source:HGNC Symbol;Acc:HGNC:18906]	0.564619	3.8246	3.95437	0.967181	0.333453	0.999484	0	0	0	1.92056	1.46715	0
ENSG00000224138	None	novel transcript	0.563134	3.82209	3.9544	0.966542	0.333773	0.999484	0	0	0	2.4007	0.978101	0
ENSG00000234693	RIPOR3-AS1	RIPOR3 antisense RNA 1 [Source:HGNC Symbol;Acc:HGNC:40760]	0.561649	3.81959	3.95443	0.965901	0.334094	0.999484	0	0	0	2.88084	0.48905	0
ENSG00000288001	None	novel transcript	0.560164	3.81708	3.95446	0.965259	0.334415	0.999484	0	0	0	3.36098	0	0
ENSG00000272908	None	novel transcript	3.31899	3.81414	2.08724	1.82736	0.0676458	0.999484	0.26471	0.177818	0	4.32127	1.9562	13.1939
ENSG00000227409	ZMYM4-AS1	ZMYM4 antisense RNA 1 [Source:HGNC Symbol;Acc:HGNC:40624]	2.63617	3.78122	3.02624	1.24948	0.211489	0.999484	0	0.177818	0	0	2.44525	13.1939
ENSG00000280269	None	TEC	7.5923	3.77692	2.86661	1.31755	0.187653	0.999484	0.26471	0	5.70731	0	0	39.5818
ENSG00000291282	None	novel transcript	7.5923	3.77692	2.86661	1.31755	0.187653	0.999484	0.26471	0	5.70731	0	0	39.5818
ENSG00000239572	None	novel transcript	5.67522	3.75935	2.90257	1.29518	0.195258	0.999484	0	0	5.70731	0	1.9562	26.3878
ENSG00000289421	None	novel transcript	5.67522	3.75935	2.90257	1.29518	0.195258	0.999484	0	0	5.70731	0	1.9562	26.3878
ENSG00000185640	KRT79	keratin 79 [Source:HGNC Symbol;Acc:HGNC:28930]	2.81218	3.75001	2.55065	1.47021	0.141504	0.999484	0.26471	0	0	0.480141	2.9343	13.1939
ENSG00000178015	GPR150	G protein-coupled receptor 150 [Source:HGNC Symbol;Acc:HGNC:23628]	4.531	3.73623	2.88082	1.29693	0.194654	0.999484	0.26471	0.533455	0	0	0	26.3878
ENSG00000290788	None	novel transcript	4.531	3.73623	2.88082	1.29693	0.194654	0.999484	0.26471	0.533455	0	0	0	26.3878
ENSG00000262228	None	novel transcript	4.79068	3.72399	2.73462	1.3618	0.173262	0.999484	0	0.889091	0	0	1.46715	26.3878
ENSG00000278075	None	novel transcript	4.69105	3.72284	2.46925	1.50768	0.131637	0.999484	0.26471	0.533455	0	0.960281	0	26.3878
ENSG00000280560	LINC01374	long intergenic non-protein coding RNA 1374 [Source:HGNC Symbol;Acc:HGNC:50631]	5.59372	3.71463	2.92789	1.26871	0.204546	0.999484	0	0	5.70731	0	1.46715	26.3878
ENSG00000228626	None	novel pseudogene	4.23765	3.70148	1.98228	1.86729	0.0618613	0.999484	0.52942	0.711273	0	14.4042	9.78101	0
ENSG00000007038	PRSS21	serine protease 21 [Source:HGNC Symbol;Acc:HGNC:9485]	2.19899	3.69882	3.95588	0.935019	0.349779	0.999484	0	0	0	0	0	13.1939
ENSG00000054796	SPO11	SPO11 initiator of meiotic double stranded breaks [Source:HGNC Symbol;Acc:HGNC:11250]	2.19899	3.69882	3.95588	0.935019	0.349779	0.999484	0	0	0	0	0	13.1939
ENSG00000099251	HSD17B7P2	hydroxysteroid 17-beta dehydrogenase 7 pseudogene 2 [Source:HGNC Symbol;Acc:HGNC:28120]	2.19899	3.69882	3.95588	0.935019	0.349779	0.999484	0	0	0	0	0	13.1939
ENSG00000108417	KRT37	keratin 37 [Source:HGNC Symbol;Acc:HGNC:6455]	2.19899	3.69882	3.95588	0.935019	0.349779	0.999484	0	0	0	0	0	13.1939
ENSG00000118903	BTF3P11	basic transcription factor 3 pseudogene 11 [Source:HGNC Symbol;Acc:HGNC:1126]	2.19899	3.69882	3.95588	0.935019	0.349779	0.999484	0	0	0	0	0	13.1939
ENSG00000121377	TAS2R7	taste 2 receptor member 7 [Source:HGNC Symbol;Acc:HGNC:14913]	2.19899	3.69882	3.95588	0.935019	0.349779	0.999484	0	0	0	0	0	13.1939
ENSG00000134216	CHIA	chitinase acidic [Source:HGNC Symbol;Acc:HGNC:17432]	2.19899	3.69882	3.95588	0.935019	0.349779	0.999484	0	0	0	0	0	13.1939
ENSG00000136697	IL1F10	interleukin 1 family member 10 [Source:HGNC Symbol;Acc:HGNC:15552]	2.19899	3.69882	3.95588	0.935019	0.349779	0.999484	0	0	0	0	0	13.1939
ENSG00000146383	TAAR6	trace amine associated receptor 6 [Source:HGNC Symbol;Acc:HGNC:20978]	2.19899	3.69882	3.95588	0.935019	0.349779	0.999484	0	0	0	0	0	13.1939
ENSG00000147596	PRDM14	PR/SET domain 14 [Source:HGNC Symbol;Acc:HGNC:14001]	2.19899	3.69882	3.95588	0.935019	0.349779	0.999484	0	0	0	0	0	13.1939
ENSG00000149516	MS4A3	membrane spanning 4-domains A3 [Source:HGNC Symbol;Acc:HGNC:7317]	2.19899	3.69882	3.95588	0.935019	0.349779	0.999484	0	0	0	0	0	13.1939
ENSG00000149651	SPINT4	serine peptidase inhibitor, Kunitz type 4 [Source:HGNC Symbol;Acc:HGNC:16130]	2.19899	3.69882	3.95588	0.935019	0.349779	0.999484	0	0	0	0	0	13.1939
ENSG00000153230	OR14K1	olfactory receptor family 14 subfamily K member 1 [Source:HGNC Symbol;Acc:HGNC:15025]	2.19899	3.69882	3.95588	0.935019	0.349779	0.999484	0	0	0	0	0	13.1939
ENSG00000158497	HMHB1	histocompatibility minor HB-1 [Source:HGNC Symbol;Acc:HGNC:29677]	2.19899	3.69882	3.95588	0.935019	0.349779	0.999484	0	0	0	0	0	13.1939
ENSG00000159186	ATP5POP1	ATP5PO pseudogene 1 [Source:HGNC Symbol;Acc:HGNC:54673]	2.19899	3.69882	3.95588	0.935019	0.349779	0.999484	0	0	0	0	0	13.1939
ENSG00000163600	ICOS	inducible T cell costimulator [Source:HGNC Symbol;Acc:HGNC:5351]	2.19899	3.69882	3.95588	0.935019	0.349779	0.999484	0	0	0	0	0	13.1939
ENSG00000164458	TBXT	T-box transcription factor T [Source:HGNC Symbol;Acc:HGNC:11515]	2.19899	3.69882	3.95588	0.935019	0.349779	0.999484	0	0	0	0	0	13.1939
ENSG00000164893	SLC7A13	solute carrier family 7 member 13 [Source:HGNC Symbol;Acc:HGNC:23092]	2.19899	3.69882	3.95588	0.935019	0.349779	0.999484	0	0	0	0	0	13.1939
ENSG00000166090	IL25	interleukin 25 [Source:HGNC Symbol;Acc:HGNC:13765]	2.19899	3.69882	3.95588	0.935019	0.349779	0.999484	0	0	0	0	0	13.1939
ENSG00000167098	SUN5	Sad1 and UNC84 domain containing 5 [Source:HGNC Symbol;Acc:HGNC:16252]	2.19899	3.69882	3.95588	0.935019	0.349779	0.999484	0	0	0	0	0	13.1939
ENSG00000171053	PATE1	prostate and testis expressed 1 [Source:HGNC Symbol;Acc:HGNC:24664]	2.19899	3.69882	3.95588	0.935019	0.349779	0.999484	0	0	0	0	0	13.1939
ENSG00000171671	SHANK2-AS3	SHANK2 antisense RNA 3 [Source:HGNC Symbol;Acc:HGNC:25098]	2.19899	3.69882	3.95588	0.935019	0.349779	0.999484	0	0	0	0	0	13.1939
ENSG00000174946	GPR171	G protein-coupled receptor 171 [Source:HGNC Symbol;Acc:HGNC:30057]	2.19899	3.69882	3.95588	0.935019	0.349779	0.999484	0	0	0	0	0	13.1939
ENSG00000176787	OR52E2	olfactory receptor family 52 subfamily E member 2 [Source:HGNC Symbol;Acc:HGNC:14769]	2.19899	3.69882	3.95588	0.935019	0.349779	0.999484	0	0	0	0	0	13.1939
ENSG00000177047	IFNW1	interferon omega 1 [Source:HGNC Symbol;Acc:HGNC:5448]	2.19899	3.69882	3.95588	0.935019	0.349779	0.999484	0	0	0	0	0	13.1939
ENSG00000177414	UBE2U	ubiquitin conjugating enzyme E2 U [Source:HGNC Symbol;Acc:HGNC:28559]	2.19899	3.69882	3.95588	0.935019	0.349779	0.999484	0	0	0	0	0	13.1939
ENSG00000179919	OR10A7	olfactory receptor family 10 subfamily A member 7 [Source:HGNC Symbol;Acc:HGNC:15329]	2.19899	3.69882	3.95588	0.935019	0.349779	0.999484	0	0	0	0	0	13.1939
ENSG00000181123	None	novel transcript, antisense to SEC14L4	2.19899	3.69882	3.95588	0.935019	0.349779	0.999484	0	0	0	0	0	13.1939
ENSG00000181273	OR5AK2	olfactory receptor family 5 subfamily AK member 2 [Source:HGNC Symbol;Acc:HGNC:15251]	2.19899	3.69882	3.95588	0.935019	0.349779	0.999484	0	0	0	0	0	13.1939
ENSG00000181514	None	HORMA domain containing 1 (HORMAD1) pseudogene	2.19899	3.69882	3.95588	0.935019	0.349779	0.999484	0	0	0	0	0	13.1939
ENSG00000181693	OR8H1	olfactory receptor family 8 subfamily H member 1 [Source:HGNC Symbol;Acc:HGNC:14824]	2.19899	3.69882	3.95588	0.935019	0.349779	0.999484	0	0	0	0	0	13.1939
ENSG00000181752	OR8K5	olfactory receptor family 8 subfamily K member 5 [Source:HGNC Symbol;Acc:HGNC:15315]	2.19899	3.69882	3.95588	0.935019	0.349779	0.999484	0	0	0	0	0	13.1939
ENSG00000184933	OR6A2	olfactory receptor family 6 subfamily A member 2 [Source:HGNC Symbol;Acc:HGNC:15301]	2.19899	3.69882	3.95588	0.935019	0.349779	0.999484	0	0	0	0	0	13.1939
ENSG00000185264	TEX33	testis expressed 33 [Source:HGNC Symbol;Acc:HGNC:28568]	2.19899	3.69882	3.95588	0.935019	0.349779	0.999484	0	0	0	0	0	13.1939
ENSG00000186393	KRT26	keratin 26 [Source:HGNC Symbol;Acc:HGNC:30840]	2.19899	3.69882	3.95588	0.935019	0.349779	0.999484	0	0	0	0	0	13.1939
ENSG00000186788	SPATA31D3	SPATA31 subfamily D member 3 [Source:HGNC Symbol;Acc:HGNC:38603]	2.19899	3.69882	3.95588	0.935019	0.349779	0.999484	0	0	0	0	0	13.1939
ENSG00000186943	OR13C8	olfactory receptor family 13 subfamily C member 8 [Source:HGNC Symbol;Acc:HGNC:15103]	2.19899	3.69882	3.95588	0.935019	0.349779	0.999484	0	0	0	0	0	13.1939
ENSG00000186965	KRTAP19-2	keratin associated protein 19-2 [Source:HGNC Symbol;Acc:HGNC:18937]	2.19899	3.69882	3.95588	0.935019	0.349779	0.999484	0	0	0	0	0	13.1939
ENSG00000186970	KRTAP15-1	keratin associated protein 15-1 [Source:HGNC Symbol;Acc:HGNC:18927]	2.19899	3.69882	3.95588	0.935019	0.349779	0.999484	0	0	0	0	0	13.1939
ENSG00000187005	KRTAP21-1	keratin associated protein 21-1 [Source:HGNC Symbol;Acc:HGNC:18945]	2.19899	3.69882	3.95588	0.935019	0.349779	0.999484	0	0	0	0	0	13.1939
ENSG00000188280	FAM230G	family with sequence similarity 230 member G [Source:HGNC Symbol;Acc:HGNC:52423]	2.19899	3.69882	3.95588	0.935019	0.349779	0.999484	0	0	0	0	0	13.1939
ENSG00000188771	PLET1	placenta expressed transcript 1 [Source:HGNC Symbol;Acc:HGNC:30053]	2.19899	3.69882	3.95588	0.935019	0.349779	0.999484	0	0	0	0	0	13.1939
ENSG00000188784	PLA2G2E	phospholipase A2 group IIE [Source:HGNC Symbol;Acc:HGNC:13414]	2.19899	3.69882	3.95588	0.935019	0.349779	0.999484	0	0	0	0	0	13.1939
ENSG00000189299	FOXR2	forkhead box R2 [Source:HGNC Symbol;Acc:HGNC:30469]	2.19899	3.69882	3.95588	0.935019	0.349779	0.999484	0	0	0	0	0	13.1939
ENSG00000196085	SMIM7P1	SMIM7 pseudogene 1 [Source:HGNC Symbol;Acc:HGNC:54700]	2.19899	3.69882	3.95588	0.935019	0.349779	0.999484	0	0	0	0	0	13.1939
ENSG00000196266	OR10J3	olfactory receptor family 10 subfamily J member 3 [Source:HGNC Symbol;Acc:HGNC:14992]	2.19899	3.69882	3.95588	0.935019	0.349779	0.999484	0	0	0	0	0	13.1939
ENSG00000196273	LINC00523	long intergenic non-protein coding RNA 523 [Source:HGNC Symbol;Acc:HGNC:20117]	2.19899	3.69882	3.95588	0.935019	0.349779	0.999484	0	0	0	0	0	13.1939
ENSG00000196383	OR4Q2	olfactory receptor family 4 subfamily Q member 2 (gene/pseudogene) [Source:HGNC Symbol;Acc:HGNC:15359]	2.19899	3.69882	3.95588	0.935019	0.349779	0.999484	0	0	0	0	0	13.1939
ENSG00000196566	None	novel transcript	2.19899	3.69882	3.95588	0.935019	0.349779	0.999484	0	0	0	0	0	13.1939
ENSG00000197210	None	novel transcript	2.19899	3.69882	3.95588	0.935019	0.349779	0.999484	0	0	0	0	0	13.1939
ENSG00000197241	SLC2A7	solute carrier family 2 member 7 [Source:HGNC Symbol;Acc:HGNC:13445]	2.19899	3.69882	3.95588	0.935019	0.349779	0.999484	0	0	0	0	0	13.1939
ENSG00000197706	OR6C74	olfactory receptor family 6 subfamily C member 74 [Source:HGNC Symbol;Acc:HGNC:31303]	2.19899	3.69882	3.95588	0.935019	0.349779	0.999484	0	0	0	0	0	13.1939
ENSG00000199085	MIR148A	microRNA 148a [Source:HGNC Symbol;Acc:HGNC:31535]	2.19899	3.69882	3.95588	0.935019	0.349779	0.999484	0	0	0	0	0	13.1939
ENSG00000199878	RN7SKP149	RN7SK pseudogene 149 [Source:HGNC Symbol;Acc:HGNC:45873]	2.19899	3.69882	3.95588	0.935019	0.349779	0.999484	0	0	0	0	0	13.1939
ENSG00000200176	RNU1-19P	RNA, U1 small nuclear 19, pseudogene [Source:HGNC Symbol;Acc:HGNC:41945]	2.19899	3.69882	3.95588	0.935019	0.349779	0.999484	0	0	0	0	0	13.1939
ENSG00000200235	None	None	2.19899	3.69882	3.95588	0.935019	0.349779	0.999484	0	0	0	0	0	13.1939
ENSG00000200403	RNU6-1099P	RNA, U6 small nuclear 1099, pseudogene [Source:HGNC Symbol;Acc:HGNC:48062]	2.19899	3.69882	3.95588	0.935019	0.349779	0.999484	0	0	0	0	0	13.1939
ENSG00000200448	Y_RNA	Y RNA [Source:RFAM;Acc:RF00019]	2.19899	3.69882	3.95588	0.935019	0.349779	0.999484	0	0	0	0	0	13.1939
ENSG00000200545	U3	Small nucleolar RNA U3 [Source:RFAM;Acc:RF00012]	2.19899	3.69882	3.95588	0.935019	0.349779	0.999484	0	0	0	0	0	13.1939
ENSG00000200686	RNY3P3	RNY3 pseudogene 3 [Source:HGNC Symbol;Acc:HGNC:42487]	2.19899	3.69882	3.95588	0.935019	0.349779	0.999484	0	0	0	0	0	13.1939
ENSG00000201066	RN7SKP280	RN7SK pseudogene 280 [Source:HGNC Symbol;Acc:HGNC:46004]	2.19899	3.69882	3.95588	0.935019	0.349779	0.999484	0	0	0	0	0	13.1939
ENSG00000201088	Y_RNA	Y RNA [Source:RFAM;Acc:RF00019]	2.19899	3.69882	3.95588	0.935019	0.349779	0.999484	0	0	0	0	0	13.1939
ENSG00000201510	RN7SKP217	RN7SK pseudogene 217 [Source:HGNC Symbol;Acc:HGNC:45941]	2.19899	3.69882	3.95588	0.935019	0.349779	0.999484	0	0	0	0	0	13.1939
ENSG00000201659	RNU12-2P	RNA, U12 small nuclear 2, pseudogene [Source:HGNC Symbol;Acc:HGNC:10109]	2.19899	3.69882	3.95588	0.935019	0.349779	0.999484	0	0	0	0	0	13.1939
ENSG00000202215	RNU1-51P	RNA, U1 small nuclear 51, pseudogene [Source:HGNC Symbol;Acc:HGNC:48393]	2.19899	3.69882	3.95588	0.935019	0.349779	0.999484	0	0	0	0	0	13.1939
ENSG00000202308	RNU6-996P	RNA, U6 small nuclear 996, pseudogene [Source:HGNC Symbol;Acc:HGNC:47959]	2.19899	3.69882	3.95588	0.935019	0.349779	0.999484	0	0	0	0	0	13.1939
ENSG00000202310	Y_RNA	Y RNA [Source:RFAM;Acc:RF00019]	2.19899	3.69882	3.95588	0.935019	0.349779	0.999484	0	0	0	0	0	13.1939
ENSG00000202469	Y_RNA	Y RNA [Source:RFAM;Acc:RF00019]	2.19899	3.69882	3.95588	0.935019	0.349779	0.999484	0	0	0	0	0	13.1939
ENSG00000204006	C1orf185	chromosome 1 open reading frame 185 [Source:HGNC Symbol;Acc:HGNC:28096]	2.19899	3.69882	3.95588	0.935019	0.349779	0.999484	0	0	0	0	0	13.1939
ENSG00000204460	LINC01854	long intergenic non-protein coding RNA 1854 [Source:HGNC Symbol;Acc:HGNC:52670]	2.19899	3.69882	3.95588	0.935019	0.349779	0.999484	0	0	0	0	0	13.1939
ENSG00000204471	TBC1D3P4	TBC1 domain family member 3 pseudogene 4 [Source:HGNC Symbol;Acc:HGNC:32409]	2.19899	3.69882	3.95588	0.935019	0.349779	0.999484	0	0	0	0	0	13.1939
ENSG00000204481	PRAMEF14	PRAME family member 14 [Source:HGNC Symbol;Acc:HGNC:13576]	2.19899	3.69882	3.95588	0.935019	0.349779	0.999484	0	0	0	0	0	13.1939
ENSG00000204684	None	novel transcript	2.19899	3.69882	3.95588	0.935019	0.349779	0.999484	0	0	0	0	0	13.1939
ENSG00000204700	OR2J2	olfactory receptor family 2 subfamily J member 2 [Source:HGNC Symbol;Acc:HGNC:8260]	2.19899	3.69882	3.95588	0.935019	0.349779	0.999484	0	0	0	0	0	13.1939
ENSG00000205822	TPTE2P6	TPTE2 pseudogene 6 [Source:HGNC Symbol;Acc:HGNC:42644]	2.19899	3.69882	3.95588	0.935019	0.349779	0.999484	0	0	0	0	0	13.1939
ENSG00000205884	DEFB136	defensin beta 136 [Source:HGNC Symbol;Acc:HGNC:34433]	2.19899	3.69882	3.95588	0.935019	0.349779	0.999484	0	0	0	0	0	13.1939
ENSG00000206144	MAPK6P1	mitogen-activated protein kinase 6 pseudogene 1 [Source:HGNC Symbol;Acc:HGNC:18980]	2.19899	3.69882	3.95588	0.935019	0.349779	0.999484	0	0	0	0	0	13.1939
ENSG00000206593	RNU6-47P	RNA, U6 small nuclear 47, pseudogene [Source:HGNC Symbol;Acc:HGNC:34291]	2.19899	3.69882	3.95588	0.935019	0.349779	0.999484	0	0	0	0	0	13.1939
ENSG00000206603	SNORA22B	small nucleolar RNA, H/ACA box 22B [Source:HGNC Symbol;Acc:HGNC:52196]	2.19899	3.69882	3.95588	0.935019	0.349779	0.999484	0	0	0	0	0	13.1939
ENSG00000206656	SNORD116-17	small nucleolar RNA, C/D box 116-17 [Source:HGNC Symbol;Acc:HGNC:33083]	2.19899	3.69882	3.95588	0.935019	0.349779	0.999484	0	0	0	0	0	13.1939
ENSG00000206697	RNY1P8	RNY1 pseudogene 8 [Source:HGNC Symbol;Acc:HGNC:42485]	2.19899	3.69882	3.95588	0.935019	0.349779	0.999484	0	0	0	0	0	13.1939
ENSG00000207071	RNU6-1207P	RNA, U6 small nuclear 1207, pseudogene [Source:HGNC Symbol;Acc:HGNC:48170]	2.19899	3.69882	3.95588	0.935019	0.349779	0.999484	0	0	0	0	0	13.1939
ENSG00000207198	RNU6-1195P	RNA, U6 small nuclear 1195, pseudogene [Source:HGNC Symbol;Acc:HGNC:48158]	2.19899	3.69882	3.95588	0.935019	0.349779	0.999484	0	0	0	0	0	13.1939
ENSG00000207205	RNVU1-15	RNA, variant U1 small nuclear 15 [Source:HGNC Symbol;Acc:HGNC:48320]	2.19899	3.69882	3.95588	0.935019	0.349779	0.999484	0	0	0	0	0	13.1939
ENSG00000207234	RNU6-125P	RNA, U6 small nuclear 125, pseudogene [Source:HGNC Symbol;Acc:HGNC:47088]	2.19899	3.69882	3.95588	0.935019	0.349779	0.999484	0	0	0	0	0	13.1939
ENSG00000207255	RNU6-1117P	RNA, U6 small nuclear 1117, pseudogene [Source:HGNC Symbol;Acc:HGNC:48080]	2.19899	3.69882	3.95588	0.935019	0.349779	0.999484	0	0	0	0	0	13.1939
ENSG00000207261	RNU6-738P	RNA, U6 small nuclear 738, pseudogene [Source:HGNC Symbol;Acc:HGNC:47701]	2.19899	3.69882	3.95588	0.935019	0.349779	0.999484	0	0	0	0	0	13.1939
ENSG00000207502	None	None	2.19899	3.69882	3.95588	0.935019	0.349779	0.999484	0	0	0	0	0	13.1939
ENSG00000207513	RNU1-3	RNA, U1 small nuclear 3 [Source:HGNC Symbol;Acc:HGNC:10130]	2.19899	3.69882	3.95588	0.935019	0.349779	0.999484	0	0	0	0	0	13.1939
ENSG00000207960	MIR153-2	microRNA 153-2 [Source:HGNC Symbol;Acc:HGNC:31540]	2.19899	3.69882	3.95588	0.935019	0.349779	0.999484	0	0	0	0	0	13.1939
ENSG00000211688	TRGJP2	T cell receptor gamma joining P2 [Source:HGNC Symbol;Acc:HGNC:12281]	2.19899	3.69882	3.95588	0.935019	0.349779	0.999484	0	0	0	0	0	13.1939
ENSG00000211734	TRBV5-1	T cell receptor beta variable 5-1 [Source:HGNC Symbol;Acc:HGNC:12218]	2.19899	3.69882	3.95588	0.935019	0.349779	0.999484	0	0	0	0	0	13.1939
ENSG00000211749	TRBV23-1	T cell receptor beta variable 23-1 (non-functional) [Source:HGNC Symbol;Acc:HGNC:12201]	2.19899	3.69882	3.95588	0.935019	0.349779	0.999484	0	0	0	0	0	13.1939
ENSG00000211782	TRAV8-1	T cell receptor alpha variable 8-1 [Source:HGNC Symbol;Acc:HGNC:12146]	2.19899	3.69882	3.95588	0.935019	0.349779	0.999484	0	0	0	0	0	13.1939
ENSG00000211801	TRAV21	T cell receptor alpha variable 21 [Source:HGNC Symbol;Acc:HGNC:12118]	2.19899	3.69882	3.95588	0.935019	0.349779	0.999484	0	0	0	0	0	13.1939
ENSG00000211931	IGHD2-2	immunoglobulin heavy diversity 2-2 [Source:HGNC Symbol;Acc:HGNC:5490]	2.19899	3.69882	3.95588	0.935019	0.349779	0.999484	0	0	0	0	0	13.1939
ENSG00000212176	RNA5SP207	RNA, 5S ribosomal pseudogene 207 [Source:HGNC Symbol;Acc:HGNC:43107]	2.19899	3.69882	3.95588	0.935019	0.349779	0.999484	0	0	0	0	0	13.1939
ENSG00000212181	None	None	2.19899	3.69882	3.95588	0.935019	0.349779	0.999484	0	0	0	0	0	13.1939
ENSG00000212283	SNORD89	small nucleolar RNA, C/D box 89 [Source:HGNC Symbol;Acc:HGNC:32750]	2.19899	3.69882	3.95588	0.935019	0.349779	0.999484	0	0	0	0	0	13.1939
ENSG00000212348	RNU6-1300P	RNA, U6 small nuclear 1300, pseudogene [Source:HGNC Symbol;Acc:HGNC:48263]	2.19899	3.69882	3.95588	0.935019	0.349779	0.999484	0	0	0	0	0	13.1939
ENSG00000212658	KRTAP29-1	keratin associated like protein 29-1 [Source:HGNC Symbol;Acc:HGNC:34211]	2.19899	3.69882	3.95588	0.935019	0.349779	0.999484	0	0	0	0	0	13.1939
ENSG00000213113	TUBB8P8	tubulin beta 8 class VIII pseudogene 8 [Source:HGNC Symbol;Acc:HGNC:42346]	2.19899	3.69882	3.95588	0.935019	0.349779	0.999484	0	0	0	0	0	13.1939
ENSG00000213205	STRADBP1	STE20-related kinase adaptor beta pseudogene 1 [Source:HGNC Symbol;Acc:HGNC:22478]	2.19899	3.69882	3.95588	0.935019	0.349779	0.999484	0	0	0	0	0	13.1939
ENSG00000213270	RPL6P25	ribosomal protein L6 pseudogene 25 [Source:HGNC Symbol;Acc:HGNC:36840]	2.19899	3.69882	3.95588	0.935019	0.349779	0.999484	0	0	0	0	0	13.1939
ENSG00000213361	RPL36P12	ribosomal protein L36 pseudogene 12 [Source:HGNC Symbol;Acc:HGNC:35590]	2.19899	3.69882	3.95588	0.935019	0.349779	0.999484	0	0	0	0	0	13.1939
ENSG00000213439	OR5AC1	olfactory receptor family 5 subfamily AC member 1 (gene/pseudogene) [Source:HGNC Symbol;Acc:HGNC:15047]	2.19899	3.69882	3.95588	0.935019	0.349779	0.999484	0	0	0	0	0	13.1939
ENSG00000213559	HNRNPA1P64	heterogeneous nuclear ribonucleoprotein A1 pseudogene 64 [Source:HGNC Symbol;Acc:HGNC:48794]	2.19899	3.69882	3.95588	0.935019	0.349779	0.999484	0	0	0	0	0	13.1939
ENSG00000213605	None	ribosomal protein S26 (RPS26) pseudogene	2.19899	3.69882	3.95588	0.935019	0.349779	0.999484	0	0	0	0	0	13.1939
ENSG00000213701	SETP22	SET pseudogene 22 [Source:HGNC Symbol;Acc:HGNC:42941]	2.19899	3.69882	3.95588	0.935019	0.349779	0.999484	0	0	0	0	0	13.1939
ENSG00000213721	HMGN2P30	high mobility group nucleosomal binding domain 2 pseudogene 30 [Source:HGNC Symbol;Acc:HGNC:39397]	2.19899	3.69882	3.95588	0.935019	0.349779	0.999484	0	0	0	0	0	13.1939
ENSG00000213787	RPL7AP38	ribosomal protein L7a pseudogene 38 [Source:HGNC Symbol;Acc:HGNC:36161]	2.19899	3.69882	3.95588	0.935019	0.349779	0.999484	0	0	0	0	0	13.1939
ENSG00000213856	VDAC1P2	voltage dependent anion channel 1 pseudogene 2 [Source:HGNC Symbol;Acc:HGNC:12670]	2.19899	3.69882	3.95588	0.935019	0.349779	0.999484	0	0	0	0	0	13.1939
ENSG00000213873	PPIAP86	peptidylprolyl isomerase A pseudogene 86 [Source:HGNC Symbol;Acc:HGNC:53710]	2.19899	3.69882	3.95588	0.935019	0.349779	0.999484	0	0	0	0	0	13.1939
ENSG00000213954	ATP5PDP3	ATP synthase peripheral stalk subunit d pseudogene 3 [Source:HGNC Symbol;Acc:HGNC:49625]	2.19899	3.69882	3.95588	0.935019	0.349779	0.999484	0	0	0	0	0	13.1939
ENSG00000214144	None	heat shock 70kDa protein 8 (HSPA8) pseudogene	2.19899	3.69882	3.95588	0.935019	0.349779	0.999484	0	0	0	0	0	13.1939
ENSG00000214281	HMGN2P39	high mobility group nucleosomal binding domain 2 pseudogene 39 [Source:HGNC Symbol;Acc:HGNC:39410]	2.19899	3.69882	3.95588	0.935019	0.349779	0.999484	0	0	0	0	0	13.1939
ENSG00000214285	NPS	neuropeptide S [Source:HGNC Symbol;Acc:HGNC:33940]	2.19899	3.69882	3.95588	0.935019	0.349779	0.999484	0	0	0	0	0	13.1939
ENSG00000214329	SLC9B1P2	solute carrier family 9 member B1 pseudogene 2 [Source:HGNC Symbol;Acc:HGNC:37493]	2.19899	3.69882	3.95588	0.935019	0.349779	0.999484	0	0	0	0	0	13.1939
ENSG00000214366	EIF4EP5	eukaryotic translation initiation factor 4E pseudogene 5 [Source:HGNC Symbol;Acc:HGNC:51463]	2.19899	3.69882	3.95588	0.935019	0.349779	0.999484	0	0	0	0	0	13.1939
ENSG00000214374	RPLP2P1	ribosomal protein lateral stalk subunit P2 pseudogene 1 [Source:HGNC Symbol;Acc:HGNC:18724]	2.19899	3.69882	3.95588	0.935019	0.349779	0.999484	0	0	0	0	0	13.1939
ENSG00000214380	NFYBP1	NFYB pseudogene 1 [Source:HGNC Symbol;Acc:HGNC:54604]	2.19899	3.69882	3.95588	0.935019	0.349779	0.999484	0	0	0	0	0	13.1939
ENSG00000214465	SMARCE1P6	SWI/SNF related, matrix associated, actin dependent regulator of chromatin, subfamily e, member 1 pseudogene 6 [Source:HGNC Symbol;Acc:HGNC:39737]	2.19899	3.69882	3.95588	0.935019	0.349779	0.999484	0	0	0	0	0	13.1939
ENSG00000214604	NPM1P36	nucleophosmin 1 pseudogene 36 [Source:HGNC Symbol;Acc:HGNC:45215]	2.19899	3.69882	3.95588	0.935019	0.349779	0.999484	0	0	0	0	0	13.1939
ENSG00000214815	IMPDH1P3	inosine monophosphate dehydrogenase 1 pseudogene 3 [Source:HGNC Symbol;Acc:HGNC:33958]	2.19899	3.69882	3.95588	0.935019	0.349779	0.999484	0	0	0	0	0	13.1939
ENSG00000214835	RPL23AP6	ribosomal protein L23a pseudogene 6 [Source:HGNC Symbol;Acc:HGNC:16555]	2.19899	3.69882	3.95588	0.935019	0.349779	0.999484	0	0	0	0	0	13.1939
ENSG00000214943	GPR33	G protein-coupled receptor 33 [Source:HGNC Symbol;Acc:HGNC:4489]	2.19899	3.69882	3.95588	0.935019	0.349779	0.999484	0	0	0	0	0	13.1939
ENSG00000215208	KRT18P60	keratin 18 pseudogene 60 [Source:HGNC Symbol;Acc:HGNC:48887]	2.19899	3.69882	3.95588	0.935019	0.349779	0.999484	0	0	0	0	0	13.1939
ENSG00000215313	RPL6P30	ribosomal protein L6 pseudogene 30 [Source:HGNC Symbol;Acc:HGNC:36171]	2.19899	3.69882	3.95588	0.935019	0.349779	0.999484	0	0	0	0	0	13.1939
ENSG00000215568	GAB4	GRB2 associated binding protein family member 4 [Source:HGNC Symbol;Acc:HGNC:18325]	2.19899	3.69882	3.95588	0.935019	0.349779	0.999484	0	0	0	0	0	13.1939
ENSG00000215893	RPL23AP17	ribosomal protein L23a pseudogene 17 [Source:HGNC Symbol;Acc:HGNC:35904]	2.19899	3.69882	3.95588	0.935019	0.349779	0.999484	0	0	0	0	0	13.1939
ENSG00000216425	PIMREGP2	PIMREG pseudogene 2 [Source:HGNC Symbol;Acc:HGNC:54613]	2.19899	3.69882	3.95588	0.935019	0.349779	0.999484	0	0	0	0	0	13.1939
ENSG00000216754	RPL6P17	ribosomal protein L6 pseudogene 17 [Source:HGNC Symbol;Acc:HGNC:36914]	2.19899	3.69882	3.95588	0.935019	0.349779	0.999484	0	0	0	0	0	13.1939
ENSG00000217331	None	protein phosphatase 1, catalytic subunit (PPP1C) pseudogene	2.19899	3.69882	3.95588	0.935019	0.349779	0.999484	0	0	0	0	0	13.1939
ENSG00000217835	RBMXP5	RBMX pseudogene 5 [Source:HGNC Symbol;Acc:HGNC:54979]	2.19899	3.69882	3.95588	0.935019	0.349779	0.999484	0	0	0	0	0	13.1939
ENSG00000217929	SEPTIN14P6	septin 14 pseudogene 6 [Source:HGNC Symbol;Acc:HGNC:51690]	2.19899	3.69882	3.95588	0.935019	0.349779	0.999484	0	0	0	0	0	13.1939
ENSG00000218274	None	DENN/MADD domain containing 1C (DENND1C) pseudogene	2.19899	3.69882	3.95588	0.935019	0.349779	0.999484	0	0	0	0	0	13.1939
ENSG00000218502	H2AZP3	H2A.Z histone pseudogene 3 [Source:HGNC Symbol;Acc:HGNC:38013]	2.19899	3.69882	3.95588	0.935019	0.349779	0.999484	0	0	0	0	0	13.1939
ENSG00000218713	None	regulator of chromosome condensation 1 (RCC1) pseudogene	2.19899	3.69882	3.95588	0.935019	0.349779	0.999484	0	0	0	0	0	13.1939
ENSG00000218976	IMPDH1P9	inosine monophosphate dehydrogenase 1 pseudogene 9 [Source:HGNC Symbol;Acc:HGNC:33964]	2.19899	3.69882	3.95588	0.935019	0.349779	0.999484	0	0	0	0	0	13.1939
ENSG00000219297	MRPL42P3	mitochondrial ribosomal protein L42 pseudogene 3 [Source:HGNC Symbol;Acc:HGNC:29712]	2.19899	3.69882	3.95588	0.935019	0.349779	0.999484	0	0	0	0	0	13.1939
ENSG00000219575	NGRNP2	NGRN pseudogene 2 [Source:HGNC Symbol;Acc:HGNC:56571]	2.19899	3.69882	3.95588	0.935019	0.349779	0.999484	0	0	0	0	0	13.1939
ENSG00000219993	None	ribosomal protein S26 pseudogene	2.19899	3.69882	3.95588	0.935019	0.349779	0.999484	0	0	0	0	0	13.1939
ENSG00000220540	None	zinc finger protein (KRAB box-containing) pseudogene	2.19899	3.69882	3.95588	0.935019	0.349779	0.999484	0	0	0	0	0	13.1939
ENSG00000220918	None	cell division cycle 73, Paf1/RNA polymerase II complex component, homolog (S. cerevisiae) (CDC73) pseudogene	2.19899	3.69882	3.95588	0.935019	0.349779	0.999484	0	0	0	0	0	13.1939
ENSG00000221601	RNU4ATAC2P	RNA, U4atac small nuclear 2, pseudogene [Source:HGNC Symbol;Acc:HGNC:39003]	2.19899	3.69882	3.95588	0.935019	0.349779	0.999484	0	0	0	0	0	13.1939
ENSG00000221954	OR4C12	olfactory receptor family 4 subfamily C member 12 [Source:HGNC Symbol;Acc:HGNC:15168]	2.19899	3.69882	3.95588	0.935019	0.349779	0.999484	0	0	0	0	0	13.1939
ENSG00000222068	RN7SKP154	RN7SK pseudogene 154 [Source:HGNC Symbol;Acc:HGNC:45878]	2.19899	3.69882	3.95588	0.935019	0.349779	0.999484	0	0	0	0	0	13.1939
ENSG00000222765	RNU2-40P	RNA, U2 small nuclear 40, pseudogene [Source:HGNC Symbol;Acc:HGNC:48533]	2.19899	3.69882	3.95588	0.935019	0.349779	0.999484	0	0	0	0	0	13.1939
ENSG00000222844	RNU6-321P	RNA, U6 small nuclear 321, pseudogene [Source:HGNC Symbol;Acc:HGNC:47284]	2.19899	3.69882	3.95588	0.935019	0.349779	0.999484	0	0	0	0	0	13.1939
ENSG00000223015	RNU6-1135P	RNA, U6 small nuclear 1135, pseudogene [Source:HGNC Symbol;Acc:HGNC:48098]	2.19899	3.69882	3.95588	0.935019	0.349779	0.999484	0	0	0	0	0	13.1939
ENSG00000223092	RNA5SP115	RNA, 5S ribosomal pseudogene 115 [Source:HGNC Symbol;Acc:HGNC:42913]	2.19899	3.69882	3.95588	0.935019	0.349779	0.999484	0	0	0	0	0	13.1939
ENSG00000223281	RN7SKP85	RN7SK pseudogene 85 [Source:HGNC Symbol;Acc:HGNC:45809]	2.19899	3.69882	3.95588	0.935019	0.349779	0.999484	0	0	0	0	0	13.1939
ENSG00000223462	None	novel transcript	2.19899	3.69882	3.95588	0.935019	0.349779	0.999484	0	0	0	0	0	13.1939
ENSG00000223542	None	novel transcript, antisense to EYA4	2.19899	3.69882	3.95588	0.935019	0.349779	0.999484	0	0	0	0	0	13.1939
ENSG00000223665	None	novel transcript	2.19899	3.69882	3.95588	0.935019	0.349779	0.999484	0	0	0	0	0	13.1939
ENSG00000223750	SIRPB3P	signal regulatory protein beta 3, pseudogene [Source:HGNC Symbol;Acc:HGNC:49209]	2.19899	3.69882	3.95588	0.935019	0.349779	0.999484	0	0	0	0	0	13.1939
ENSG00000223811	None	novel transcript	2.19899	3.69882	3.95588	0.935019	0.349779	0.999484	0	0	0	0	0	13.1939
ENSG00000224007	USP12P2	USP12 pseudogene 2 [Source:HGNC Symbol;Acc:HGNC:54575]	2.19899	3.69882	3.95588	0.935019	0.349779	0.999484	0	0	0	0	0	13.1939
ENSG00000224071	DNMT3AP1	DNA methyltransferase 3A pseudogene 1 [Source:HGNC Symbol;Acc:HGNC:23164]	2.19899	3.69882	3.95588	0.935019	0.349779	0.999484	0	0	0	0	0	13.1939
ENSG00000224101	ELMO1-AS1	ELMO1 antisense RNA 1 [Source:HGNC Symbol;Acc:HGNC:40765]	2.19899	3.69882	3.95588	0.935019	0.349779	0.999484	0	0	0	0	0	13.1939
ENSG00000224129	DPPA2P2	developmental pluripotency associated 2 pseudogene 2 [Source:HGNC Symbol;Acc:HGNC:44627]	2.19899	3.69882	3.95588	0.935019	0.349779	0.999484	0	0	0	0	0	13.1939
ENSG00000224382	LINC00703	long intergenic non-protein coding RNA 703 [Source:HGNC Symbol;Acc:HGNC:44677]	2.19899	3.69882	3.95588	0.935019	0.349779	0.999484	0	0	0	0	0	13.1939
ENSG00000224402	OR6D1P	olfactory receptor family 6 subfamily D member 1 pseudogene [Source:HGNC Symbol;Acc:HGNC:14849]	2.19899	3.69882	3.95588	0.935019	0.349779	0.999484	0	0	0	0	0	13.1939
ENSG00000224466	CDCA4P2	cell division cycle associated 4 pseudogene 2 [Source:HGNC Symbol;Acc:HGNC:49771]	2.19899	3.69882	3.95588	0.935019	0.349779	0.999484	0	0	0	0	0	13.1939
ENSG00000224484	None	family with sequence similarity 27 (FAM27) pseudogene	2.19899	3.69882	3.95588	0.935019	0.349779	0.999484	0	0	0	0	0	13.1939
ENSG00000224504	None	novel transcript	2.19899	3.69882	3.95588	0.935019	0.349779	0.999484	0	0	0	0	0	13.1939
ENSG00000224600	None	ribosomal protein, large, P1 (RPLP1) pseudogene	2.19899	3.69882	3.95588	0.935019	0.349779	0.999484	0	0	0	0	0	13.1939
ENSG00000224692	None	guanosine monophosphate reductase (GMPR) pseudogene	2.19899	3.69882	3.95588	0.935019	0.349779	0.999484	0	0	0	0	0	13.1939
ENSG00000224707	E2F3-IT1	E2F3 intronic transcript 1 [Source:HGNC Symbol;Acc:HGNC:41329]	2.19899	3.69882	3.95588	0.935019	0.349779	0.999484	0	0	0	0	0	13.1939
ENSG00000224899	LINC02830	long intergenic non-protein coding RNA 2830 [Source:HGNC Symbol;Acc:HGNC:54363]	2.19899	3.69882	3.95588	0.935019	0.349779	0.999484	0	0	0	0	0	13.1939
ENSG00000224946	None	pseudogene similar to part of ubiquitin specific peptidase 22 (USP22)	2.19899	3.69882	3.95588	0.935019	0.349779	0.999484	0	0	0	0	0	13.1939
ENSG00000225046	None	SNRPN upstream reading frame pseudogene (SNURF)	2.19899	3.69882	3.95588	0.935019	0.349779	0.999484	0	0	0	0	0	13.1939
ENSG00000225124	RPL23AP36	ribosomal protein L23a pseudogene 36 [Source:HGNC Symbol;Acc:HGNC:35685]	2.19899	3.69882	3.95588	0.935019	0.349779	0.999484	0	0	0	0	0	13.1939
ENSG00000225192	ZNF33BP1	zinc finger protein 33B pseudogene 1 [Source:HGNC Symbol;Acc:HGNC:44975]	2.19899	3.69882	3.95588	0.935019	0.349779	0.999484	0	0	0	0	0	13.1939
ENSG00000225212	AKR1B1P6	aldo-keto reductase family 1 member B1 pseudogene 6 [Source:HGNC Symbol;Acc:HGNC:33498]	2.19899	3.69882	3.95588	0.935019	0.349779	0.999484	0	0	0	0	0	13.1939
ENSG00000225236	None	cleavage and polyadenylation specific factor 5 25 kDa (CPSF5) pseudogene	2.19899	3.69882	3.95588	0.935019	0.349779	0.999484	0	0	0	0	0	13.1939
ENSG00000225585	IPPKP1	inositol 1,3,4,5,6-pentakisphosphate 2-kinase pseudogene 1 [Source:HGNC Symbol;Acc:HGNC:39390]	2.19899	3.69882	3.95588	0.935019	0.349779	0.999484	0	0	0	0	0	13.1939
ENSG00000225612	None	novel transcript	2.19899	3.69882	3.95588	0.935019	0.349779	0.999484	0	0	0	0	0	13.1939
ENSG00000225698	IGHV3-72	immunoglobulin heavy variable 3-72 [Source:HGNC Symbol;Acc:HGNC:5622]	2.19899	3.69882	3.95588	0.935019	0.349779	0.999484	0	0	0	0	0	13.1939
ENSG00000225703	None	novel transcript	2.19899	3.69882	3.95588	0.935019	0.349779	0.999484	0	0	0	0	0	13.1939
ENSG00000225730	ADGRF5-AS1	ADGRF5 antisense RNA 1 [Source:HGNC Symbol;Acc:HGNC:40864]	2.19899	3.69882	3.95588	0.935019	0.349779	0.999484	0	0	0	0	0	13.1939
ENSG00000225738	NRG3-AS1	NRG3 antisense RNA 1 [Source:HGNC Symbol;Acc:HGNC:31429]	2.19899	3.69882	3.95588	0.935019	0.349779	0.999484	0	0	0	0	0	13.1939
ENSG00000225765	LINC01831	long intergenic non-protein coding RNA 1831 [Source:HGNC Symbol;Acc:HGNC:52637]	2.19899	3.69882	3.95588	0.935019	0.349779	0.999484	0	0	0	0	0	13.1939
ENSG00000225906	None	glomulin, FKBP associated protein (GLMN) pseudogene	2.19899	3.69882	3.95588	0.935019	0.349779	0.999484	0	0	0	0	0	13.1939
ENSG00000226122	DDC-AS1	DDC antisense RNA 1 [Source:HGNC Symbol;Acc:HGNC:40171]	2.19899	3.69882	3.95588	0.935019	0.349779	0.999484	0	0	0	0	0	13.1939
ENSG00000226204	None	novel transcript	2.19899	3.69882	3.95588	0.935019	0.349779	0.999484	0	0	0	0	0	13.1939
ENSG00000226279	RPL12P10	ribosomal protein L12 pseudogene 10 [Source:HGNC Symbol;Acc:HGNC:22583]	2.19899	3.69882	3.95588	0.935019	0.349779	0.999484	0	0	0	0	0	13.1939
ENSG00000226317	LINC00351	long intergenic non-protein coding RNA 351 [Source:HGNC Symbol;Acc:HGNC:42669]	2.19899	3.69882	3.95588	0.935019	0.349779	0.999484	0	0	0	0	0	13.1939
ENSG00000226412	LINC02628	long intergenic non-protein coding RNA 2628 [Source:HGNC Symbol;Acc:HGNC:54107]	2.19899	3.69882	3.95588	0.935019	0.349779	0.999484	0	0	0	0	0	13.1939
ENSG00000226446	NOTCH2P1	notch 2 pseudogene 1 [Source:HGNC Symbol;Acc:HGNC:44253]	2.19899	3.69882	3.95588	0.935019	0.349779	0.999484	0	0	0	0	0	13.1939
ENSG00000226500	None	ubiquitin-conjugating enzyme E2D 1 (UBC4/5 homolog, yeast) (UBE2D1) pseudogene	2.19899	3.69882	3.95588	0.935019	0.349779	0.999484	0	0	0	0	0	13.1939
ENSG00000226501	USF1P1	upstream transcription factor 1 pseudogene 1 [Source:HGNC Symbol;Acc:HGNC:23773]	2.19899	3.69882	3.95588	0.935019	0.349779	0.999484	0	0	0	0	0	13.1939
ENSG00000226527	None	novel transcript	2.19899	3.69882	3.95588	0.935019	0.349779	0.999484	0	0	0	0	0	13.1939
ENSG00000226540	GAPDHP73	glyceraldehyde-3-phosphate dehydrogenase pseudogene 73 [Source:HGNC Symbol;Acc:HGNC:22956]	2.19899	3.69882	3.95588	0.935019	0.349779	0.999484	0	0	0	0	0	13.1939
ENSG00000226581	LINC02848	long intergenic non-protein coding RNA 2848 [Source:HGNC Symbol;Acc:HGNC:54384]	2.19899	3.69882	3.95588	0.935019	0.349779	0.999484	0	0	0	0	0	13.1939
ENSG00000226626	NOP56P2	NOP56 ribonucleoprotein pseudogene 2 [Source:HGNC Symbol;Acc:HGNC:49800]	2.19899	3.69882	3.95588	0.935019	0.349779	0.999484	0	0	0	0	0	13.1939
ENSG00000226659	TSPAN14-AS1	TSPAN14 antisense RNA 1 [Source:HGNC Symbol;Acc:HGNC:55833]	2.19899	3.69882	3.95588	0.935019	0.349779	0.999484	0	0	0	0	0	13.1939
ENSG00000226722	LINC00424	long intergenic non-protein coding RNA 424 [Source:HGNC Symbol;Acc:HGNC:42815]	2.19899	3.69882	3.95588	0.935019	0.349779	0.999484	0	0	0	0	0	13.1939
ENSG00000226755	VPS25P1	VPS25 pseudogene 1 [Source:HGNC Symbol;Acc:HGNC:44250]	2.19899	3.69882	3.95588	0.935019	0.349779	0.999484	0	0	0	0	0	13.1939
ENSG00000226757	PP12613	uncharacterized LOC100192379 [Source:NCBI gene (formerly Entrezgene);Acc:100192379]	2.19899	3.69882	3.95588	0.935019	0.349779	0.999484	0	0	0	0	0	13.1939
ENSG00000226780	AVPR1B-DT	AVPR1B divergent transcript [Source:HGNC Symbol;Acc:HGNC:55832]	2.19899	3.69882	3.95588	0.935019	0.349779	0.999484	0	0	0	0	0	13.1939
ENSG00000226846	LINC00348	long intergenic non-protein coding RNA 348 [Source:HGNC Symbol;Acc:HGNC:42658]	2.19899	3.69882	3.95588	0.935019	0.349779	0.999484	0	0	0	0	0	13.1939
ENSG00000226854	None	novel transcript	2.19899	3.69882	3.95588	0.935019	0.349779	0.999484	0	0	0	0	0	13.1939
ENSG00000226861	None	novel transcript	2.19899	3.69882	3.95588	0.935019	0.349779	0.999484	0	0	0	0	0	13.1939
ENSG00000226948	RPS4XP2	ribosomal protein S4X pseudogene 2 [Source:HGNC Symbol;Acc:HGNC:16563]	2.19899	3.69882	3.95588	0.935019	0.349779	0.999484	0	0	0	0	0	13.1939
ENSG00000226962	RAC1P6	Rac family small GTPase 1 pseudogene 6 [Source:HGNC Symbol;Acc:HGNC:42006]	2.19899	3.69882	3.95588	0.935019	0.349779	0.999484	0	0	0	0	0	13.1939
ENSG00000226973	None	renin (REN) pseudogene	2.19899	3.69882	3.95588	0.935019	0.349779	0.999484	0	0	0	0	0	13.1939
ENSG00000226982	CENPCP1	centromere protein C pseudogene 1 [Source:HGNC Symbol;Acc:HGNC:1855]	2.19899	3.69882	3.95588	0.935019	0.349779	0.999484	0	0	0	0	0	13.1939
ENSG00000227013	OR7E96P	olfactory receptor family 7 subfamily E member 96 pseudogene [Source:HGNC Symbol;Acc:HGNC:14815]	2.19899	3.69882	3.95588	0.935019	0.349779	0.999484	0	0	0	0	0	13.1939
ENSG00000227088	None	novel transcript	2.19899	3.69882	3.95588	0.935019	0.349779	0.999484	0	0	0	0	0	13.1939
ENSG00000227118	BTF3P13	basic transcription factor 3 pseudogene 13 [Source:HGNC Symbol;Acc:HGNC:1128]	2.19899	3.69882	3.95588	0.935019	0.349779	0.999484	0	0	0	0	0	13.1939
ENSG00000227213	SPATA13-AS1	SPATA13 antisense RNA 1 [Source:HGNC Symbol;Acc:HGNC:39905]	2.19899	3.69882	3.95588	0.935019	0.349779	0.999484	0	0	0	0	0	13.1939
ENSG00000227401	RPL37P1	ribosomal protein L37 pseudogene 1 [Source:HGNC Symbol;Acc:HGNC:16337]	2.19899	3.69882	3.95588	0.935019	0.349779	0.999484	0	0	0	0	0	13.1939
ENSG00000227455	None	novel transcript	2.19899	3.69882	3.95588	0.935019	0.349779	0.999484	0	0	0	0	0	13.1939
ENSG00000227599	PTPRT-AS1	PTPRT antisense RNA 1 [Source:HGNC Symbol;Acc:HGNC:40491]	2.19899	3.69882	3.95588	0.935019	0.349779	0.999484	0	0	0	0	0	13.1939
ENSG00000227721	RPSAP64	ribosomal protein SA pseudogene 64 [Source:HGNC Symbol;Acc:HGNC:39642]	2.19899	3.69882	3.95588	0.935019	0.349779	0.999484	0	0	0	0	0	13.1939
ENSG00000227747	None	ribosomal protein S2 (RPS2) pseudogene	2.19899	3.69882	3.95588	0.935019	0.349779	0.999484	0	0	0	0	0	13.1939
ENSG00000227753	RPL36AP31	ribosomal protein L36a pseudogene 31 [Source:HGNC Symbol;Acc:HGNC:36066]	2.19899	3.69882	3.95588	0.935019	0.349779	0.999484	0	0	0	0	0	13.1939
ENSG00000227846	UGT1A11P	UDP glucuronosyltransferase family 1 member A11, pseudogene [Source:HGNC Symbol;Acc:HGNC:12532]	2.19899	3.69882	3.95588	0.935019	0.349779	0.999484	0	0	0	0	0	13.1939
ENSG00000228171	C11orf98P3	C11orf98 pseudogene 3 [Source:HGNC Symbol;Acc:HGNC:56320]	2.19899	3.69882	3.95588	0.935019	0.349779	0.999484	0	0	0	0	0	13.1939
ENSG00000228290	TBX18-AS1	TBX18 antisense RNA 1 [Source:HGNC Symbol;Acc:HGNC:52256]	2.19899	3.69882	3.95588	0.935019	0.349779	0.999484	0	0	0	0	0	13.1939
ENSG00000228319	SPATA2P1	spermatogenesis associated 2 pseudogene 1 [Source:HGNC Symbol;Acc:HGNC:39446]	2.19899	3.69882	3.95588	0.935019	0.349779	0.999484	0	0	0	0	0	13.1939
ENSG00000228462	RPS19P7	ribosomal protein S19 pseudogene 7 [Source:HGNC Symbol;Acc:HGNC:35550]	2.19899	3.69882	3.95588	0.935019	0.349779	0.999484	0	0	0	0	0	13.1939
ENSG00000228548	ITPKB-AS1	ITPKB antisense RNA 1 [Source:HGNC Symbol;Acc:HGNC:40312]	2.19899	3.69882	3.95588	0.935019	0.349779	0.999484	0	0	0	0	0	13.1939
ENSG00000228627	None	novel transcript	2.19899	3.69882	3.95588	0.935019	0.349779	0.999484	0	0	0	0	0	13.1939
ENSG00000228689	None	novel transcript	2.19899	3.69882	3.95588	0.935019	0.349779	0.999484	0	0	0	0	0	13.1939
ENSG00000228766	RPL7L1P8	ribosomal protein L7 like 1 pseudogene 8 [Source:HGNC Symbol;Acc:HGNC:39490]	2.19899	3.69882	3.95588	0.935019	0.349779	0.999484	0	0	0	0	0	13.1939
ENSG00000228803	MTCYBP42	MT-CYB pseudogene 42 [Source:HGNC Symbol;Acc:HGNC:52310]	2.19899	3.69882	3.95588	0.935019	0.349779	0.999484	0	0	0	0	0	13.1939
ENSG00000228860	None	ribosomal protein L15 (RPL15) pseudogene	2.19899	3.69882	3.95588	0.935019	0.349779	0.999484	0	0	0	0	0	13.1939
ENSG00000228901	HMGN2P36	high mobility group nucleosomal binding domain 2 pseudogene 36 [Source:HGNC Symbol;Acc:HGNC:39407]	2.19899	3.69882	3.95588	0.935019	0.349779	0.999484	0	0	0	0	0	13.1939
ENSG00000228995	MTND1P9	MT-ND1 pseudogene 9 [Source:HGNC Symbol;Acc:HGNC:42099]	2.19899	3.69882	3.95588	0.935019	0.349779	0.999484	0	0	0	0	0	13.1939
ENSG00000229001	ACTBP14	ACTB pseudogene 14 [Source:HGNC Symbol;Acc:HGNC:45086]	2.19899	3.69882	3.95588	0.935019	0.349779	0.999484	0	0	0	0	0	13.1939
ENSG00000229028	KRT223P	keratin 223, pseudogene [Source:HGNC Symbol;Acc:HGNC:32968]	2.19899	3.69882	3.95588	0.935019	0.349779	0.999484	0	0	0	0	0	13.1939
ENSG00000229046	HMGN1P2	high mobility group nucleosome binding domain 1 pseudogene 2 [Source:HGNC Symbol;Acc:HGNC:4985]	2.19899	3.69882	3.95588	0.935019	0.349779	0.999484	0	0	0	0	0	13.1939
ENSG00000229089	ANKRD20A8P	ankyrin repeat domain 20 family member A8, pseudogene [Source:HGNC Symbol;Acc:HGNC:23666]	2.19899	3.69882	3.95588	0.935019	0.349779	0.999484	0	0	0	0	0	13.1939
ENSG00000229090	None	novel zinc finger protein pseudogene	2.19899	3.69882	3.95588	0.935019	0.349779	0.999484	0	0	0	0	0	13.1939
ENSG00000229143	None	ribosomal protein L26 (RPL26) pseudogene	2.19899	3.69882	3.95588	0.935019	0.349779	0.999484	0	0	0	0	0	13.1939
ENSG00000229256	ST13P13	ST13, Hsp70 interacting protein pseudogene 13 [Source:HGNC Symbol;Acc:HGNC:38788]	2.19899	3.69882	3.95588	0.935019	0.349779	0.999484	0	0	0	0	0	13.1939
ENSG00000229349	ACTG1P9	actin gamma 1 pseudogene 9 [Source:HGNC Symbol;Acc:HGNC:154]	2.19899	3.69882	3.95588	0.935019	0.349779	0.999484	0	0	0	0	0	13.1939
ENSG00000229365	None	adenosylmethionine decarboxylase 1 (AMD1) pseudogene	2.19899	3.69882	3.95588	0.935019	0.349779	0.999484	0	0	0	0	0	13.1939
ENSG00000229369	None	density-regulated protein (DENR) pseudogene	2.19899	3.69882	3.95588	0.935019	0.349779	0.999484	0	0	0	0	0	13.1939
ENSG00000229380	PRKAR1B-AS2	PRKAR1B antisense RNA 2 [Source:HGNC Symbol;Acc:HGNC:40469]	2.19899	3.69882	3.95588	0.935019	0.349779	0.999484	0	0	0	0	0	13.1939
ENSG00000229442	THEMIS3P	thymocyte selection associated family member 3, pseudogene [Source:HGNC Symbol;Acc:HGNC:49196]	2.19899	3.69882	3.95588	0.935019	0.349779	0.999484	0	0	0	0	0	13.1939
ENSG00000229531	RABGAP1L-AS1	RABGAP1L antisense RNA 1 [Source:HGNC Symbol;Acc:HGNC:41057]	2.19899	3.69882	3.95588	0.935019	0.349779	0.999484	0	0	0	0	0	13.1939
ENSG00000229599	LINC00411	long intergenic non-protein coding RNA 411 [Source:HGNC Symbol;Acc:HGNC:42744]	2.19899	3.69882	3.95588	0.935019	0.349779	0.999484	0	0	0	0	0	13.1939
ENSG00000229601	None	pseudogene similar to part of ras-related C3 botulinum toxin substrate	2.19899	3.69882	3.95588	0.935019	0.349779	0.999484	0	0	0	0	0	13.1939
ENSG00000229757	RPL7AP21	ribosomal protein L7a pseudogene 21 [Source:HGNC Symbol;Acc:HGNC:37020]	2.19899	3.69882	3.95588	0.935019	0.349779	0.999484	0	0	0	0	0	13.1939
ENSG00000229863	RPL19P2	ribosomal protein L19 pseudogene 2 [Source:HGNC Symbol;Acc:HGNC:29946]	2.19899	3.69882	3.95588	0.935019	0.349779	0.999484	0	0	0	0	0	13.1939
ENSG00000229935	MTCYBP9	MT-CYB pseudogene 9 [Source:HGNC Symbol;Acc:HGNC:51966]	2.19899	3.69882	3.95588	0.935019	0.349779	0.999484	0	0	0	0	0	13.1939
ENSG00000229990	None	novel transcript, antisense to CAMK2G	2.19899	3.69882	3.95588	0.935019	0.349779	0.999484	0	0	0	0	0	13.1939
ENSG00000230026	None	dentatorubral-pallidoluysian atrophy (atrophin-1) (DRPLA) pseudogene	2.19899	3.69882	3.95588	0.935019	0.349779	0.999484	0	0	0	0	0	13.1939
ENSG00000230056	DDX6P1	DEAD-box helicase 6 pseudogene 1 [Source:HGNC Symbol;Acc:HGNC:13948]	2.19899	3.69882	3.95588	0.935019	0.349779	0.999484	0	0	0	0	0	13.1939
ENSG00000230080	None	actin pseudogene	2.19899	3.69882	3.95588	0.935019	0.349779	0.999484	0	0	0	0	0	13.1939
ENSG00000230088	KRT16P5	keratin 16 pseudogene 5 [Source:HGNC Symbol;Acc:HGNC:37810]	2.19899	3.69882	3.95588	0.935019	0.349779	0.999484	0	0	0	0	0	13.1939
ENSG00000230239	PDE4DIPP9	PDE4DIP pseudogene 9 [Source:HGNC Symbol;Acc:HGNC:55100]	2.19899	3.69882	3.95588	0.935019	0.349779	0.999484	0	0	0	0	0	13.1939
ENSG00000230258	None	novel transcript	2.19899	3.69882	3.95588	0.935019	0.349779	0.999484	0	0	0	0	0	13.1939
ENSG00000230276	None	NHP2 non-histone chromosome protein 2-like 1 (S. cerevisiae) (NHP2L1) pseudogene	2.19899	3.69882	3.95588	0.935019	0.349779	0.999484	0	0	0	0	0	13.1939
ENSG00000230304	CICP6	capicua transcriptional repressor pseudogene 6 [Source:HGNC Symbol;Acc:HGNC:37755]	2.19899	3.69882	3.95588	0.935019	0.349779	0.999484	0	0	0	0	0	13.1939
ENSG00000230368	FAM41C	family with sequence similarity 41 member C [Source:HGNC Symbol;Acc:HGNC:27635]	2.19899	3.69882	3.95588	0.935019	0.349779	0.999484	0	0	0	0	0	13.1939
ENSG00000230379	None	novel transcript	2.19899	3.69882	3.95588	0.935019	0.349779	0.999484	0	0	0	0	0	13.1939
ENSG00000230384	RPSAP25	ribosomal protein SA pseudogene 25 [Source:HGNC Symbol;Acc:HGNC:36405]	2.19899	3.69882	3.95588	0.935019	0.349779	0.999484	0	0	0	0	0	13.1939
ENSG00000230433	None	novel transcript	2.19899	3.69882	3.95588	0.935019	0.349779	0.999484	0	0	0	0	0	13.1939
ENSG00000230451	RPS29P6	ribosomal protein S29 pseudogene 6 [Source:HGNC Symbol;Acc:HGNC:35718]	2.19899	3.69882	3.95588	0.935019	0.349779	0.999484	0	0	0	0	0	13.1939
ENSG00000230584	CCT5P2	chaperonin containing TCP1 subunit 5 pseudogene 2 [Source:HGNC Symbol;Acc:HGNC:35139]	2.19899	3.69882	3.95588	0.935019	0.349779	0.999484	0	0	0	0	0	13.1939
ENSG00000230651	RGPD4-AS1	RGPD4 antisense RNA 1 (head to head) [Source:HGNC Symbol;Acc:HGNC:49273]	2.19899	3.69882	3.95588	0.935019	0.349779	0.999484	0	0	0	0	0	13.1939
ENSG00000230764	MTND1P4	MT-ND1 pseudogene 4 [Source:HGNC Symbol;Acc:HGNC:42053]	2.19899	3.69882	3.95588	0.935019	0.349779	0.999484	0	0	0	0	0	13.1939
ENSG00000230889	SHC1P1	SHC adaptor protein 1 pseudogene 1 [Source:HGNC Symbol;Acc:HGNC:10841]	2.19899	3.69882	3.95588	0.935019	0.349779	0.999484	0	0	0	0	0	13.1939
ENSG00000230926	None	pseudogene similar to part of SAH (SA hypertension-associated homolog (rat))	2.19899	3.69882	3.95588	0.935019	0.349779	0.999484	0	0	0	0	0	13.1939
ENSG00000230960	None	novel transcript	2.19899	3.69882	3.95588	0.935019	0.349779	0.999484	0	0	0	0	0	13.1939
ENSG00000231015	None	novel transcript	2.19899	3.69882	3.95588	0.935019	0.349779	0.999484	0	0	0	0	0	13.1939
ENSG00000231018	EIF4A1P3	eukaryotic translation initiation factor 4A1 pseudogene 3 [Source:HGNC Symbol;Acc:HGNC:37922]	2.19899	3.69882	3.95588	0.935019	0.349779	0.999484	0	0	0	0	0	13.1939
ENSG00000231110	None	novel transcript	2.19899	3.69882	3.95588	0.935019	0.349779	0.999484	0	0	0	0	0	13.1939
ENSG00000231189	None	novel transcript	2.19899	3.69882	3.95588	0.935019	0.349779	0.999484	0	0	0	0	0	13.1939
ENSG00000231364	LINC01712	long intergenic non-protein coding RNA 1712 [Source:HGNC Symbol;Acc:HGNC:52499]	2.19899	3.69882	3.95588	0.935019	0.349779	0.999484	0	0	0	0	0	13.1939
ENSG00000231371	AKR1B1P8	aldo-keto reductase family 1 member B1 pseudogene 8 [Source:HGNC Symbol;Acc:HGNC:33496]	2.19899	3.69882	3.95588	0.935019	0.349779	0.999484	0	0	0	0	0	13.1939
ENSG00000231383	FGF12-AS1	FGF12 antisense RNA 1 [Source:HGNC Symbol;Acc:HGNC:40234]	2.19899	3.69882	3.95588	0.935019	0.349779	0.999484	0	0	0	0	0	13.1939
ENSG00000231428	LINC00396	long intergenic non-protein coding RNA 396 [Source:HGNC Symbol;Acc:HGNC:42724]	2.19899	3.69882	3.95588	0.935019	0.349779	0.999484	0	0	0	0	0	13.1939
ENSG00000231509	None	novel transcript	2.19899	3.69882	3.95588	0.935019	0.349779	0.999484	0	0	0	0	0	13.1939
ENSG00000231562	RPL7AP44	ribosomal protein L7a pseudogene 44 [Source:HGNC Symbol;Acc:HGNC:36645]	2.19899	3.69882	3.95588	0.935019	0.349779	0.999484	0	0	0	0	0	13.1939
ENSG00000231606	None	novel transcript	2.19899	3.69882	3.95588	0.935019	0.349779	0.999484	0	0	0	0	0	13.1939
ENSG00000231615	None	novel pseudogene	2.19899	3.69882	3.95588	0.935019	0.349779	0.999484	0	0	0	0	0	13.1939
ENSG00000231619	ANAPC15P1	ANAPC15 pseudogene 1 [Source:HGNC Symbol;Acc:HGNC:54888]	2.19899	3.69882	3.95588	0.935019	0.349779	0.999484	0	0	0	0	0	13.1939
ENSG00000231620	None	novel transcript	2.19899	3.69882	3.95588	0.935019	0.349779	0.999484	0	0	0	0	0	13.1939
ENSG00000231684	EIF1P3	eukaryotic translation initiation factor 1 pseudogene 3 [Source:HGNC Symbol;Acc:HGNC:49616]	2.19899	3.69882	3.95588	0.935019	0.349779	0.999484	0	0	0	0	0	13.1939
ENSG00000231867	None	novel transcript	2.19899	3.69882	3.95588	0.935019	0.349779	0.999484	0	0	0	0	0	13.1939
ENSG00000231956	HNRNPA1P9	heterogeneous nuclear ribonucleoprotein A1 pseudogene 9 [Source:HGNC Symbol;Acc:HGNC:39127]	2.19899	3.69882	3.95588	0.935019	0.349779	0.999484	0	0	0	0	0	13.1939
ENSG00000231963	None	novel transcript	2.19899	3.69882	3.95588	0.935019	0.349779	0.999484	0	0	0	0	0	13.1939
ENSG00000232087	HCFC2P1	host cell factor C2 pseudogene 1 [Source:HGNC Symbol;Acc:HGNC:39815]	2.19899	3.69882	3.95588	0.935019	0.349779	0.999484	0	0	0	0	0	13.1939
ENSG00000232125	DYTN	dystrotelin [Source:HGNC Symbol;Acc:HGNC:23279]	2.19899	3.69882	3.95588	0.935019	0.349779	0.999484	0	0	0	0	0	13.1939
ENSG00000232202	CHORDC1P1	CHORDC1 pseudogene 1 [Source:HGNC Symbol;Acc:HGNC:54687]	2.19899	3.69882	3.95588	0.935019	0.349779	0.999484	0	0	0	0	0	13.1939
ENSG00000232225	LINC01047	long intergenic non-protein coding RNA 1047 [Source:HGNC Symbol;Acc:HGNC:49041]	2.19899	3.69882	3.95588	0.935019	0.349779	0.999484	0	0	0	0	0	13.1939
ENSG00000232305	CLCP1	Charcot-Leyden crystal protein pseudogene 1 [Source:HGNC Symbol;Acc:HGNC:19257]	2.19899	3.69882	3.95588	0.935019	0.349779	0.999484	0	0	0	0	0	13.1939
ENSG00000232327	None	zinc finger protein 341 (ZNF341) pseudogene	2.19899	3.69882	3.95588	0.935019	0.349779	0.999484	0	0	0	0	0	13.1939
ENSG00000232361	TRPC6P3	TRPC6 pseudogene 3 [Source:HGNC Symbol;Acc:HGNC:55944]	2.19899	3.69882	3.95588	0.935019	0.349779	0.999484	0	0	0	0	0	13.1939
ENSG00000232423	PRAMEF6	PRAME family member 6 [Source:HGNC Symbol;Acc:HGNC:30583]	2.19899	3.69882	3.95588	0.935019	0.349779	0.999484	0	0	0	0	0	13.1939
ENSG00000232743	ELF2P3	ELF2 pseudogene 3 [Source:HGNC Symbol;Acc:HGNC:24611]	2.19899	3.69882	3.95588	0.935019	0.349779	0.999484	0	0	0	0	0	13.1939
ENSG00000232795	SCAND3P1	SCAND3 pseudogene 1 [Source:HGNC Symbol;Acc:HGNC:42037]	2.19899	3.69882	3.95588	0.935019	0.349779	0.999484	0	0	0	0	0	13.1939
ENSG00000232800	SLC7A15P	solute carrier family 7 member 15, pseudogene [Source:HGNC Symbol;Acc:HGNC:32724]	2.19899	3.69882	3.95588	0.935019	0.349779	0.999484	0	0	0	0	0	13.1939
ENSG00000233015	SLC25A6P1	solute carrier family 25 member 6 pseudogene 1 [Source:HGNC Symbol;Acc:HGNC:16554]	2.19899	3.69882	3.95588	0.935019	0.349779	0.999484	0	0	0	0	0	13.1939
ENSG00000233069	None	novel transcript	2.19899	3.69882	3.95588	0.935019	0.349779	0.999484	0	0	0	0	0	13.1939
ENSG00000233154	LINC01762	long intergenic non-protein coding RNA 1762 [Source:HGNC Symbol;Acc:HGNC:52552]	2.19899	3.69882	3.95588	0.935019	0.349779	0.999484	0	0	0	0	0	13.1939
ENSG00000233179	None	novel transcript	2.19899	3.69882	3.95588	0.935019	0.349779	0.999484	0	0	0	0	0	13.1939
ENSG00000233216	None	novel pseudogene	2.19899	3.69882	3.95588	0.935019	0.349779	0.999484	0	0	0	0	0	13.1939
ENSG00000233260	RPSAP63	ribosomal protein SA pseudogene 63 [Source:HGNC Symbol;Acc:HGNC:35581]	2.19899	3.69882	3.95588	0.935019	0.349779	0.999484	0	0	0	0	0	13.1939
ENSG00000233478	None	novel transcript	2.19899	3.69882	3.95588	0.935019	0.349779	0.999484	0	0	0	0	0	13.1939
ENSG00000233484	None	cytochrome b (CYTB) pseudogene	2.19899	3.69882	3.95588	0.935019	0.349779	0.999484	0	0	0	0	0	13.1939
ENSG00000233562	RPS3AP8	RPS3A pseudogene 8 [Source:HGNC Symbol;Acc:HGNC:35638]	2.19899	3.69882	3.95588	0.935019	0.349779	0.999484	0	0	0	0	0	13.1939
ENSG00000233571	None	novel transcript	2.19899	3.69882	3.95588	0.935019	0.349779	0.999484	0	0	0	0	0	13.1939
ENSG00000233703	None	eukaryotic translation initiation factor 5A2 pseudogene	2.19899	3.69882	3.95588	0.935019	0.349779	0.999484	0	0	0	0	0	13.1939
ENSG00000233709	MTND4P28	MT-ND4 pseudogene 28 [Source:HGNC Symbol;Acc:HGNC:42215]	2.19899	3.69882	3.95588	0.935019	0.349779	0.999484	0	0	0	0	0	13.1939
ENSG00000233858	LINC02599	long intergenic non-protein coding RNA 2599 [Source:HGNC Symbol;Acc:HGNC:53931]	2.19899	3.69882	3.95588	0.935019	0.349779	0.999484	0	0	0	0	0	13.1939
ENSG00000233867	SLC9B1P3	solute carrier family 9 member B1 pseudogene 3 [Source:HGNC Symbol;Acc:HGNC:43582]	2.19899	3.69882	3.95588	0.935019	0.349779	0.999484	0	0	0	0	0	13.1939
ENSG00000233902	None	HLA complex group 4 (HCG4) pseudogene	2.19899	3.69882	3.95588	0.935019	0.349779	0.999484	0	0	0	0	0	13.1939
ENSG00000233908	None	RAB18, member RAS oncogene family (RAB18) pseudogene	2.19899	3.69882	3.95588	0.935019	0.349779	0.999484	0	0	0	0	0	13.1939
ENSG00000233945	LINC02650	long intergenic non-protein coding RNA 2650 [Source:HGNC Symbol;Acc:HGNC:54135]	2.19899	3.69882	3.95588	0.935019	0.349779	0.999484	0	0	0	0	0	13.1939
ENSG00000233951	RCC2P3	regulator of chromosome condensation 2 pseudogene 3 [Source:HGNC Symbol;Acc:HGNC:42379]	2.19899	3.69882	3.95588	0.935019	0.349779	0.999484	0	0	0	0	0	13.1939
ENSG00000233983	None	chromosome 1 open reading frame 123 (C1orf123) pseudogene	2.19899	3.69882	3.95588	0.935019	0.349779	0.999484	0	0	0	0	0	13.1939
ENSG00000233995	None	phosphoinositide-3-kinase, catalytic, alpha polypeptide (PIK3CA) pseudogene	2.19899	3.69882	3.95588	0.935019	0.349779	0.999484	0	0	0	0	0	13.1939
ENSG00000234108	COX6A1P1	COX6A1 pseudogene 1 [Source:HGNC Symbol;Acc:HGNC:2278]	2.19899	3.69882	3.95588	0.935019	0.349779	0.999484	0	0	0	0	0	13.1939
ENSG00000234130	AP2B1P1	AP2B1 pseudogene 1 [Source:HGNC Symbol;Acc:HGNC:55017]	2.19899	3.69882	3.95588	0.935019	0.349779	0.999484	0	0	0	0	0	13.1939
ENSG00000234239	CFL1P8	cofilin 1 pseudogene 8 [Source:HGNC Symbol;Acc:HGNC:39960]	2.19899	3.69882	3.95588	0.935019	0.349779	0.999484	0	0	0	0	0	13.1939
ENSG00000234270	RPL36P20	ribosomal protein L36 pseudogene 20 [Source:HGNC Symbol;Acc:HGNC:44564]	2.19899	3.69882	3.95588	0.935019	0.349779	0.999484	0	0	0	0	0	13.1939
ENSG00000234285	GAPDHP49	glyceraldehyde 3 phosphate dehydrogenase pseudogene 49 [Source:HGNC Symbol;Acc:HGNC:38555]	2.19899	3.69882	3.95588	0.935019	0.349779	0.999484	0	0	0	0	0	13.1939
ENSG00000234304	SGO1P2	shugoshin 1 pseudogene 2 [Source:HGNC Symbol;Acc:HGNC:50777]	2.19899	3.69882	3.95588	0.935019	0.349779	0.999484	0	0	0	0	0	13.1939
ENSG00000234356	None	CDK2-associated protein 2 (CDK2AP2) pseudogene	2.19899	3.69882	3.95588	0.935019	0.349779	0.999484	0	0	0	0	0	13.1939
ENSG00000234361	None	novel transcript	2.19899	3.69882	3.95588	0.935019	0.349779	0.999484	0	0	0	0	0	13.1939
ENSG00000234471	None	novel transcript	2.19899	3.69882	3.95588	0.935019	0.349779	0.999484	0	0	0	0	0	13.1939
ENSG00000234496	MRPS21P1	mitochondrial ribosomal protein S21 pseudogene 1 [Source:HGNC Symbol;Acc:HGNC:29748]	2.19899	3.69882	3.95588	0.935019	0.349779	0.999484	0	0	0	0	0	13.1939
ENSG00000234556	LINC00701	long intergenic non-protein coding RNA 701 [Source:HGNC Symbol;Acc:HGNC:44674]	2.19899	3.69882	3.95588	0.935019	0.349779	0.999484	0	0	0	0	0	13.1939
ENSG00000234592	TJAP1P1	TJAP1 pseudogene 1 [Source:HGNC Symbol;Acc:HGNC:55129]	2.19899	3.69882	3.95588	0.935019	0.349779	0.999484	0	0	0	0	0	13.1939
ENSG00000234625	LINC00380	long intergenic non-protein coding RNA 380 [Source:HGNC Symbol;Acc:HGNC:42706]	2.19899	3.69882	3.95588	0.935019	0.349779	0.999484	0	0	0	0	0	13.1939
ENSG00000234637	RPS19P6	ribosomal protein S19 pseudogene 6 [Source:HGNC Symbol;Acc:HGNC:36217]	2.19899	3.69882	3.95588	0.935019	0.349779	0.999484	0	0	0	0	0	13.1939
ENSG00000234730	None	novel transcript	2.19899	3.69882	3.95588	0.935019	0.349779	0.999484	0	0	0	0	0	13.1939
ENSG00000234736	FAM170B-AS1	FAM170B antisense RNA 1 [Source:HGNC Symbol;Acc:HGNC:45006]	2.19899	3.69882	3.95588	0.935019	0.349779	0.999484	0	0	0	0	0	13.1939
ENSG00000234900	None	novel transcript	2.19899	3.69882	3.95588	0.935019	0.349779	0.999484	0	0	0	0	0	13.1939
ENSG00000234922	TSEN15P3	tRNA splicing endonuclease subunit 15 pseudogene 3 [Source:HGNC Symbol;Acc:HGNC:43964]	2.19899	3.69882	3.95588	0.935019	0.349779	0.999484	0	0	0	0	0	13.1939
ENSG00000235097	LINC00330	long intergenic non-protein coding RNA 330 [Source:HGNC Symbol;Acc:HGNC:42047]	2.19899	3.69882	3.95588	0.935019	0.349779	0.999484	0	0	0	0	0	13.1939
ENSG00000235127	None	novel transcript	2.19899	3.69882	3.95588	0.935019	0.349779	0.999484	0	0	0	0	0	13.1939
ENSG00000235199	CYP2C58P	cytochrome P450 family 2 subfamily C member 58, pseudogene [Source:HGNC Symbol;Acc:HGNC:39969]	2.19899	3.69882	3.95588	0.935019	0.349779	0.999484	0	0	0	0	0	13.1939
ENSG00000235218	DNAJC17P1	DNAJC17 pseudogene 1 [Source:HGNC Symbol;Acc:HGNC:54782]	2.19899	3.69882	3.95588	0.935019	0.349779	0.999484	0	0	0	0	0	13.1939
ENSG00000235268	KDM4E	lysine demethylase 4E [Source:HGNC Symbol;Acc:HGNC:37098]	2.19899	3.69882	3.95588	0.935019	0.349779	0.999484	0	0	0	0	0	13.1939
ENSG00000235281	None	novel transcript	2.19899	3.69882	3.95588	0.935019	0.349779	0.999484	0	0	0	0	0	13.1939
ENSG00000235304	LINC01281	long intergenic non-protein coding RNA 1281 [Source:HGNC Symbol;Acc:HGNC:50337]	2.19899	3.69882	3.95588	0.935019	0.349779	0.999484	0	0	0	0	0	13.1939
ENSG00000235338	DUSP5P2	dual specificity phosphatase 5 pseudogene 2 [Source:HGNC Symbol;Acc:HGNC:44482]	2.19899	3.69882	3.95588	0.935019	0.349779	0.999484	0	0	0	0	0	13.1939
ENSG00000235389	None	novel transcript	2.19899	3.69882	3.95588	0.935019	0.349779	0.999484	0	0	0	0	0	13.1939
ENSG00000235415	None	novel transcript	2.19899	3.69882	3.95588	0.935019	0.349779	0.999484	0	0	0	0	0	13.1939
ENSG00000235534	FECHP1	ferrochelatase pseudogene 1 [Source:HGNC Symbol;Acc:HGNC:3648]	2.19899	3.69882	3.95588	0.935019	0.349779	0.999484	0	0	0	0	0	13.1939
ENSG00000235550	ANKRD26P2	ankyrin repeat domain 26 pseudogene 2 [Source:HGNC Symbol;Acc:HGNC:39687]	2.19899	3.69882	3.95588	0.935019	0.349779	0.999484	0	0	0	0	0	13.1939
ENSG00000235574	None	coiled-coil domain containing 86 (CCDC86) pseudogene	2.19899	3.69882	3.95588	0.935019	0.349779	0.999484	0	0	0	0	0	13.1939
ENSG00000235610	None	novel transcript	2.19899	3.69882	3.95588	0.935019	0.349779	0.999484	0	0	0	0	0	13.1939
ENSG00000235746	CTBP2P2	CTBP2 pseudogene 2 [Source:HGNC Symbol;Acc:HGNC:45194]	2.19899	3.69882	3.95588	0.935019	0.349779	0.999484	0	0	0	0	0	13.1939
ENSG00000235819	None	novel transcript	2.19899	3.69882	3.95588	0.935019	0.349779	0.999484	0	0	0	0	0	13.1939
ENSG00000235843	None	novel transcript	2.19899	3.69882	3.95588	0.935019	0.349779	0.999484	0	0	0	0	0	13.1939
ENSG00000235858	None	novel transcript	2.19899	3.69882	3.95588	0.935019	0.349779	0.999484	0	0	0	0	0	13.1939
ENSG00000235892	PKMP2	pyruvate kinase M1/2 pseudogene 2 [Source:HGNC Symbol;Acc:HGNC:44244]	2.19899	3.69882	3.95588	0.935019	0.349779	0.999484	0	0	0	0	0	13.1939
ENSG00000235939	None	novel transcript	2.19899	3.69882	3.95588	0.935019	0.349779	0.999484	0	0	0	0	0	13.1939
ENSG00000235943	TMEM212-IT1	TMEM212 intronic transcript 1 [Source:HGNC Symbol;Acc:HGNC:41505]	2.19899	3.69882	3.95588	0.935019	0.349779	0.999484	0	0	0	0	0	13.1939
ENSG00000235964	FXYD6P2	FXYD domain containing ion transport regulator 6 pseudogene 2 [Source:HGNC Symbol;Acc:HGNC:4032]	2.19899	3.69882	3.95588	0.935019	0.349779	0.999484	0	0	0	0	0	13.1939
ENSG00000236004	None	pseudogene similar to part of ribosomal protein L9 (RPL9)	2.19899	3.69882	3.95588	0.935019	0.349779	0.999484	0	0	0	0	0	13.1939
ENSG00000236292	USH2A-AS1	USH2A antisense RNA 1 [Source:HGNC Symbol;Acc:HGNC:40606]	2.19899	3.69882	3.95588	0.935019	0.349779	0.999484	0	0	0	0	0	13.1939
ENSG00000236343	EI24P4	EI24 pseudogene 4 [Source:HGNC Symbol;Acc:HGNC:44589]	2.19899	3.69882	3.95588	0.935019	0.349779	0.999484	0	0	0	0	0	13.1939
ENSG00000236412	None	novel transcript	2.19899	3.69882	3.95588	0.935019	0.349779	0.999484	0	0	0	0	0	13.1939
ENSG00000236420	CHCHD3P1	coiled-coil-helix-coiled-coil-helix domain containing 3 pseudogene 1 [Source:HGNC Symbol;Acc:HGNC:44697]	2.19899	3.69882	3.95588	0.935019	0.349779	0.999484	0	0	0	0	0	13.1939
ENSG00000236569	HNRNPA1P73	heterogeneous nuclear ribonucleoprotein A1 pseudogene 73 [Source:HGNC Symbol;Acc:HGNC:48803]	2.19899	3.69882	3.95588	0.935019	0.349779	0.999484	0	0	0	0	0	13.1939
ENSG00000236596	CRLF3P1	CRLF3 pseudogene 1 [Source:HGNC Symbol;Acc:HGNC:54732]	2.19899	3.69882	3.95588	0.935019	0.349779	0.999484	0	0	0	0	0	13.1939
ENSG00000236626	MTND5P17	MT-ND5 pseudogene 17 [Source:HGNC Symbol;Acc:HGNC:42279]	2.19899	3.69882	3.95588	0.935019	0.349779	0.999484	0	0	0	0	0	13.1939
ENSG00000236695	HNRNPA1P47	heterogeneous nuclear ribonucleoprotein A1 pseudogene 47 [Source:HGNC Symbol;Acc:HGNC:48777]	2.19899	3.69882	3.95588	0.935019	0.349779	0.999484	0	0	0	0	0	13.1939
ENSG00000236763	TRMT112P4	tRNA methyltransferase subunit 11-2 pseudogene 4 [Source:HGNC Symbol;Acc:HGNC:44023]	2.19899	3.69882	3.95588	0.935019	0.349779	0.999484	0	0	0	0	0	13.1939
ENSG00000236803	SDAD1P4	SDA1 domain containing 1 pseudogene 4 [Source:HGNC Symbol;Acc:HGNC:39261]	2.19899	3.69882	3.95588	0.935019	0.349779	0.999484	0	0	0	0	0	13.1939
ENSG00000236941	None	novel pseudogene containing zinc finger domains	2.19899	3.69882	3.95588	0.935019	0.349779	0.999484	0	0	0	0	0	13.1939
ENSG00000236980	C3orf84	chromosome 3 open reading frame 84 [Source:HGNC Symbol;Acc:HGNC:44666]	2.19899	3.69882	3.95588	0.935019	0.349779	0.999484	0	0	0	0	0	13.1939
ENSG00000237009	GLIS3-AS1	GLIS3 antisense RNA 1 [Source:HGNC Symbol;Acc:HGNC:28260]	2.19899	3.69882	3.95588	0.935019	0.349779	0.999484	0	0	0	0	0	13.1939
ENSG00000237124	MTND2P11	MT-ND2 pseudogene 11 [Source:HGNC Symbol;Acc:HGNC:42112]	2.19899	3.69882	3.95588	0.935019	0.349779	0.999484	0	0	0	0	0	13.1939
ENSG00000237130	MRPS6P2	mitochondrial ribosomal protein S6 pseudogene 2 [Source:HGNC Symbol;Acc:HGNC:29781]	2.19899	3.69882	3.95588	0.935019	0.349779	0.999484	0	0	0	0	0	13.1939
ENSG00000237170	RPS7P15	ribosomal protein S7 pseudogene 15 [Source:HGNC Symbol;Acc:HGNC:48878]	2.19899	3.69882	3.95588	0.935019	0.349779	0.999484	0	0	0	0	0	13.1939
ENSG00000237174	None	novel transcript	2.19899	3.69882	3.95588	0.935019	0.349779	0.999484	0	0	0	0	0	13.1939
ENSG00000237247	MBD3L5	methyl-CpG binding domain protein 3 like 5 [Source:HGNC Symbol;Acc:HGNC:37204]	2.19899	3.69882	3.95588	0.935019	0.349779	0.999484	0	0	0	0	0	13.1939
ENSG00000237319	None	pseudogene similar to part of protein phosphatase 6, catalytic subunit (PPP6C)	2.19899	3.69882	3.95588	0.935019	0.349779	0.999484	0	0	0	0	0	13.1939
ENSG00000237337	ELAVL4-AS1	ELAVL4 antisense RNA 1 [Source:HGNC Symbol;Acc:HGNC:40210]	2.19899	3.69882	3.95588	0.935019	0.349779	0.999484	0	0	0	0	0	13.1939
ENSG00000237370	None	novel transcript	2.19899	3.69882	3.95588	0.935019	0.349779	0.999484	0	0	0	0	0	13.1939
ENSG00000237475	RPL7P53	ribosomal protein L7 pseudogene 53 [Source:HGNC Symbol;Acc:HGNC:36831]	2.19899	3.69882	3.95588	0.935019	0.349779	0.999484	0	0	0	0	0	13.1939
ENSG00000237716	None	novel transcript	2.19899	3.69882	3.95588	0.935019	0.349779	0.999484	0	0	0	0	0	13.1939
ENSG00000237804	HNRNPA1P39	heterogeneous nuclear ribonucleoprotein A1 pseudogene 39 [Source:HGNC Symbol;Acc:HGNC:48768]	2.19899	3.69882	3.95588	0.935019	0.349779	0.999484	0	0	0	0	0	13.1939
ENSG00000237872	POU5F1P4	POU class 5 homeobox 1 pseudogene 4 [Source:HGNC Symbol;Acc:HGNC:33310]	2.19899	3.69882	3.95588	0.935019	0.349779	0.999484	0	0	0	0	0	13.1939
ENSG00000238032	S100A11P5	S100A11 pseudogene 5 [Source:HGNC Symbol;Acc:HGNC:54954]	2.19899	3.69882	3.95588	0.935019	0.349779	0.999484	0	0	0	0	0	13.1939
ENSG00000238108	None	glycine cleavage system protein H (aminomethyl carrier) (GCSH) pseudogene	2.19899	3.69882	3.95588	0.935019	0.349779	0.999484	0	0	0	0	0	13.1939
ENSG00000238231	None	interferon-induced transmembrane protein pseudogene	2.19899	3.69882	3.95588	0.935019	0.349779	0.999484	0	0	0	0	0	13.1939
ENSG00000238509	RNU6-104P	RNA, U6 small nuclear 104, pseudogene [Source:HGNC Symbol;Acc:HGNC:47067]	2.19899	3.69882	3.95588	0.935019	0.349779	0.999484	0	0	0	0	0	13.1939
ENSG00000238632	RNU7-126P	RNA, U7 small nuclear 126 pseudogene [Source:HGNC Symbol;Acc:HGNC:45660]	2.19899	3.69882	3.95588	0.935019	0.349779	0.999484	0	0	0	0	0	13.1939
ENSG00000239464	RN7SL691P	RNA, 7SL, cytoplasmic 691, pseudogene [Source:HGNC Symbol;Acc:HGNC:46707]	2.19899	3.69882	3.95588	0.935019	0.349779	0.999484	0	0	0	0	0	13.1939
ENSG00000239498	None	novel transcript	2.19899	3.69882	3.95588	0.935019	0.349779	0.999484	0	0	0	0	0	13.1939
ENSG00000239570	SETP11	SET pseudogene 11 [Source:HGNC Symbol;Acc:HGNC:42930]	2.19899	3.69882	3.95588	0.935019	0.349779	0.999484	0	0	0	0	0	13.1939
ENSG00000239579	RN7SL325P	RNA, 7SL, cytoplasmic 325, pseudogene [Source:HGNC Symbol;Acc:HGNC:46341]	2.19899	3.69882	3.95588	0.935019	0.349779	0.999484	0	0	0	0	0	13.1939
ENSG00000239745	RN7SL790P	RNA, 7SL, cytoplasmic 790, pseudogene [Source:HGNC Symbol;Acc:HGNC:46806]	2.19899	3.69882	3.95588	0.935019	0.349779	0.999484	0	0	0	0	0	13.1939
ENSG00000239953	RN7SL273P	RNA, 7SL, cytoplasmic 273, pseudogene [Source:HGNC Symbol;Acc:HGNC:46289]	2.19899	3.69882	3.95588	0.935019	0.349779	0.999484	0	0	0	0	0	13.1939
ENSG00000239992	TRBVA	T cell receptor beta variable A (pseudogene) [Source:HGNC Symbol;Acc:HGNC:12247]	2.19899	3.69882	3.95588	0.935019	0.349779	0.999484	0	0	0	0	0	13.1939
ENSG00000240014	RN7SL254P	RNA, 7SL, cytoplasmic 254, pseudogene [Source:HGNC Symbol;Acc:HGNC:46270]	2.19899	3.69882	3.95588	0.935019	0.349779	0.999484	0	0	0	0	0	13.1939
ENSG00000240034	MTND6P6	MT-ND6 pseudogene 6 [Source:HGNC Symbol;Acc:HGNC:39469]	2.19899	3.69882	3.95588	0.935019	0.349779	0.999484	0	0	0	0	0	13.1939
ENSG00000240047	RPS3AP32	RPS3A pseudogene 32 [Source:HGNC Symbol;Acc:HGNC:36717]	2.19899	3.69882	3.95588	0.935019	0.349779	0.999484	0	0	0	0	0	13.1939
ENSG00000240128	KRT18P43	keratin 18 pseudogene 43 [Source:HGNC Symbol;Acc:HGNC:33413]	2.19899	3.69882	3.95588	0.935019	0.349779	0.999484	0	0	0	0	0	13.1939
ENSG00000240386	LCE1F	late cornified envelope 1F [Source:HGNC Symbol;Acc:HGNC:29467]	2.19899	3.69882	3.95588	0.935019	0.349779	0.999484	0	0	0	0	0	13.1939
ENSG00000240404	None	SET nuclear oncogene (SET) pseudogene	2.19899	3.69882	3.95588	0.935019	0.349779	0.999484	0	0	0	0	0	13.1939
ENSG00000240459	None	ribosomal protein S12 (RPS12) pseudogene	2.19899	3.69882	3.95588	0.935019	0.349779	0.999484	0	0	0	0	0	13.1939
ENSG00000240521	None	novel transcript	2.19899	3.69882	3.95588	0.935019	0.349779	0.999484	0	0	0	0	0	13.1939
ENSG00000240545	RN7SL492P	RNA, 7SL, cytoplasmic 492, pseudogene [Source:HGNC Symbol;Acc:HGNC:46508]	2.19899	3.69882	3.95588	0.935019	0.349779	0.999484	0	0	0	0	0	13.1939
ENSG00000240724	RPS12P15	ribosomal protein S12 pseudogene 15 [Source:HGNC Symbol;Acc:HGNC:35610]	2.19899	3.69882	3.95588	0.935019	0.349779	0.999484	0	0	0	0	0	13.1939
ENSG00000240775	None	ribosomal protein S26 (RPS26) pseudogene	2.19899	3.69882	3.95588	0.935019	0.349779	0.999484	0	0	0	0	0	13.1939
ENSG00000240842	None	novel transcript	2.19899	3.69882	3.95588	0.935019	0.349779	0.999484	0	0	0	0	0	13.1939
ENSG00000240871	KRTAP4-7	keratin associated protein 4-7 [Source:HGNC Symbol;Acc:HGNC:18898]	2.19899	3.69882	3.95588	0.935019	0.349779	0.999484	0	0	0	0	0	13.1939
ENSG00000240888	None	novel transcript	2.19899	3.69882	3.95588	0.935019	0.349779	0.999484	0	0	0	0	0	13.1939
ENSG00000240934	None	ribosomal protein L28 (RPL28) pseudogene	2.19899	3.69882	3.95588	0.935019	0.349779	0.999484	0	0	0	0	0	13.1939
ENSG00000241169	None	novel transcript	2.19899	3.69882	3.95588	0.935019	0.349779	0.999484	0	0	0	0	0	13.1939
ENSG00000241582	RPL23AP8	ribosomal protein L23a pseudogene 8 [Source:HGNC Symbol;Acc:HGNC:23543]	2.19899	3.69882	3.95588	0.935019	0.349779	0.999484	0	0	0	0	0	13.1939
ENSG00000241828	None	ribosomal protein S20 (RPS20) pseudogene	2.19899	3.69882	3.95588	0.935019	0.349779	0.999484	0	0	0	0	0	13.1939
ENSG00000241861	GAPDHP50	glyceraldehyde 3 phosphate dehydrogenase pseudogene 50 [Source:HGNC Symbol;Acc:HGNC:38556]	2.19899	3.69882	3.95588	0.935019	0.349779	0.999484	0	0	0	0	0	13.1939
ENSG00000241866	RN7SL401P	RNA, 7SL, cytoplasmic 401, pseudogene [Source:HGNC Symbol;Acc:HGNC:46417]	2.19899	3.69882	3.95588	0.935019	0.349779	0.999484	0	0	0	0	0	13.1939
ENSG00000242208	RPL5P29	ribosomal protein L5 pseudogene 29 [Source:HGNC Symbol;Acc:HGNC:36335]	2.19899	3.69882	3.95588	0.935019	0.349779	0.999484	0	0	0	0	0	13.1939
ENSG00000242339	LINC02025	long intergenic non-protein coding RNA 2025 [Source:HGNC Symbol;Acc:HGNC:52860]	2.19899	3.69882	3.95588	0.935019	0.349779	0.999484	0	0	0	0	0	13.1939
ENSG00000242456	MTCO3P38	MT-CO3 pseudogene 38 [Source:HGNC Symbol;Acc:HGNC:52141]	2.19899	3.69882	3.95588	0.935019	0.349779	0.999484	0	0	0	0	0	13.1939
ENSG00000242853	RN7SL749P	RNA, 7SL, cytoplasmic 749, pseudogene [Source:HGNC Symbol;Acc:HGNC:46765]	2.19899	3.69882	3.95588	0.935019	0.349779	0.999484	0	0	0	0	0	13.1939
ENSG00000242863	RN7SL677P	RNA, 7SL, cytoplasmic 677, pseudogene [Source:HGNC Symbol;Acc:HGNC:46693]	2.19899	3.69882	3.95588	0.935019	0.349779	0.999484	0	0	0	0	0	13.1939
ENSG00000242887	IGHJ3	immunoglobulin heavy joining 3 [Source:HGNC Symbol;Acc:HGNC:5536]	2.19899	3.69882	3.95588	0.935019	0.349779	0.999484	0	0	0	0	0	13.1939
ENSG00000242991	RPL7P40	ribosomal protein L7 pseudogene 40 [Source:HGNC Symbol;Acc:HGNC:36031]	2.19899	3.69882	3.95588	0.935019	0.349779	0.999484	0	0	0	0	0	13.1939
ENSG00000243011	RN7SL266P	RNA, 7SL, cytoplasmic 266, pseudogene [Source:HGNC Symbol;Acc:HGNC:46282]	2.19899	3.69882	3.95588	0.935019	0.349779	0.999484	0	0	0	0	0	13.1939
ENSG00000243099	RPL17P27	ribosomal protein L17 pseudogene 27 [Source:HGNC Symbol;Acc:HGNC:36038]	2.19899	3.69882	3.95588	0.935019	0.349779	0.999484	0	0	0	0	0	13.1939
ENSG00000243130	PSG11	pregnancy specific beta-1-glycoprotein 11 [Source:HGNC Symbol;Acc:HGNC:9516]	2.19899	3.69882	3.95588	0.935019	0.349779	0.999484	0	0	0	0	0	13.1939
ENSG00000243173	RN7SL861P	RNA, 7SL, cytoplasmic 861, pseudogene [Source:HGNC Symbol;Acc:HGNC:46877]	2.19899	3.69882	3.95588	0.935019	0.349779	0.999484	0	0	0	0	0	13.1939
ENSG00000243290	IGKV1-12	immunoglobulin kappa variable 1-12 [Source:HGNC Symbol;Acc:HGNC:5730]	2.19899	3.69882	3.95588	0.935019	0.349779	0.999484	0	0	0	0	0	13.1939
ENSG00000243295	CFAP20DC-DT	CFAP20DC divergent transcript [Source:HGNC Symbol;Acc:HGNC:55618]	2.19899	3.69882	3.95588	0.935019	0.349779	0.999484	0	0	0	0	0	13.1939
ENSG00000243303	None	ribosomal protein L34 (RPL34) pseudogene	2.19899	3.69882	3.95588	0.935019	0.349779	0.999484	0	0	0	0	0	13.1939
ENSG00000243347	LINC02045	long intergenic non-protein coding RNA 2045 [Source:HGNC Symbol;Acc:HGNC:52885]	2.19899	3.69882	3.95588	0.935019	0.349779	0.999484	0	0	0	0	0	13.1939
ENSG00000243503	None	ribosomal protein L26 (RPL26) pseudogene	2.19899	3.69882	3.95588	0.935019	0.349779	0.999484	0	0	0	0	0	13.1939
ENSG00000243532	RN7SL19P	RNA, 7SL, cytoplasmic 19, pseudogene [Source:HGNC Symbol;Acc:HGNC:46035]	2.19899	3.69882	3.95588	0.935019	0.349779	0.999484	0	0	0	0	0	13.1939
ENSG00000243944	None	novel transcript, antisense to PFN2	2.19899	3.69882	3.95588	0.935019	0.349779	0.999484	0	0	0	0	0	13.1939
ENSG00000244036	UBE2H-DT	UBE2H divergent transcript [Source:HGNC Symbol;Acc:HGNC:55615]	2.19899	3.69882	3.95588	0.935019	0.349779	0.999484	0	0	0	0	0	13.1939
ENSG00000244130	UBE2Q2P9	UBE2Q2 pseudogene 9 [Source:HGNC Symbol;Acc:HGNC:49517]	2.19899	3.69882	3.95588	0.935019	0.349779	0.999484	0	0	0	0	0	13.1939
ENSG00000244273	PGBD4P1	piggyBac transposable element derived 4 pseudogene 1 [Source:HGNC Symbol;Acc:HGNC:44066]	2.19899	3.69882	3.95588	0.935019	0.349779	0.999484	0	0	0	0	0	13.1939
ENSG00000244380	None	novel transcript, antisense to TMA7	2.19899	3.69882	3.95588	0.935019	0.349779	0.999484	0	0	0	0	0	13.1939
ENSG00000244391	RN7SL330P	RNA, 7SL, cytoplasmic 330, pseudogene [Source:HGNC Symbol;Acc:HGNC:46346]	2.19899	3.69882	3.95588	0.935019	0.349779	0.999484	0	0	0	0	0	13.1939
ENSG00000244413	RPL23AP56	ribosomal protein L23a pseudogene 56 [Source:HGNC Symbol;Acc:HGNC:35516]	2.19899	3.69882	3.95588	0.935019	0.349779	0.999484	0	0	0	0	0	13.1939
ENSG00000244451	RPL34P21	ribosomal protein L34 pseudogene 21 [Source:HGNC Symbol;Acc:HGNC:35677]	2.19899	3.69882	3.95588	0.935019	0.349779	0.999484	0	0	0	0	0	13.1939
ENSG00000248191	PES1P1	pescadillo ribosomal biogenesis factor 1 pseudogene 1 [Source:HGNC Symbol;Acc:HGNC:44058]	2.19899	3.69882	3.95588	0.935019	0.349779	0.999484	0	0	0	0	0	13.1939
ENSG00000248394	FOSL1P1	FOSL1 pseudogene 1 [Source:HGNC Symbol;Acc:HGNC:44055]	2.19899	3.69882	3.95588	0.935019	0.349779	0.999484	0	0	0	0	0	13.1939
ENSG00000248474	LINC02122	long intergenic non-protein coding RNA 2122 [Source:HGNC Symbol;Acc:HGNC:52979]	2.19899	3.69882	3.95588	0.935019	0.349779	0.999484	0	0	0	0	0	13.1939
ENSG00000248578	NPM1P21	nucleophosmin 1 pseudogene 21 [Source:HGNC Symbol;Acc:HGNC:13855]	2.19899	3.69882	3.95588	0.935019	0.349779	0.999484	0	0	0	0	0	13.1939
ENSG00000248613	None	pseudogene similar to part of UDP glucuronosyltransferase 2 family protein	2.19899	3.69882	3.95588	0.935019	0.349779	0.999484	0	0	0	0	0	13.1939
ENSG00000248651	GCSHP1	GCSH pseudogene 1 [Source:HGNC Symbol;Acc:HGNC:43922]	2.19899	3.69882	3.95588	0.935019	0.349779	0.999484	0	0	0	0	0	13.1939
ENSG00000248660	SRIP1	sorcin pseudogene 1 [Source:HGNC Symbol;Acc:HGNC:11293]	2.19899	3.69882	3.95588	0.935019	0.349779	0.999484	0	0	0	0	0	13.1939
ENSG00000248694	None	novel transcript	2.19899	3.69882	3.95588	0.935019	0.349779	0.999484	0	0	0	0	0	13.1939
ENSG00000248854	HNRNPH1P3	heterogeneous nuclear ribonucleoprotein H1 pseudogene 3 [Source:HGNC Symbol;Acc:HGNC:48811]	2.19899	3.69882	3.95588	0.935019	0.349779	0.999484	0	0	0	0	0	13.1939
ENSG00000248874	LINC02899	long intergenic non-protein coding RNA 2899 [Source:HGNC Symbol;Acc:HGNC:26630]	2.19899	3.69882	3.95588	0.935019	0.349779	0.999484	0	0	0	0	0	13.1939
ENSG00000248877	PGBD4P4	piggyBac transposable element derived 4 pseudogene 4 [Source:HGNC Symbol;Acc:HGNC:44076]	2.19899	3.69882	3.95588	0.935019	0.349779	0.999484	0	0	0	0	0	13.1939
ENSG00000248885	SEPTIN7P10	septin 7 pseudogene 10 [Source:HGNC Symbol;Acc:HGNC:55089]	2.19899	3.69882	3.95588	0.935019	0.349779	0.999484	0	0	0	0	0	13.1939
ENSG00000249002	None	iron-sulfur cluster assembly 1 homolog (S. cerevisiae) (ISCA1) pseudogene	2.19899	3.69882	3.95588	0.935019	0.349779	0.999484	0	0	0	0	0	13.1939
ENSG00000249048	TRAV31	T cell receptor alpha variable 31 (pseudogene) [Source:HGNC Symbol;Acc:HGNC:12130]	2.19899	3.69882	3.95588	0.935019	0.349779	0.999484	0	0	0	0	0	13.1939
ENSG00000249162	ADAM20P3	ADAM metallopeptidase domain 20 pseudogene 3 [Source:HGNC Symbol;Acc:HGNC:43902]	2.19899	3.69882	3.95588	0.935019	0.349779	0.999484	0	0	0	0	0	13.1939
ENSG00000249175	None	novel transcript	2.19899	3.69882	3.95588	0.935019	0.349779	0.999484	0	0	0	0	0	13.1939
ENSG00000249215	NCOA4P4	nuclear receptor coactivator 4 pseudogene 4 [Source:HGNC Symbol;Acc:HGNC:52405]	2.19899	3.69882	3.95588	0.935019	0.349779	0.999484	0	0	0	0	0	13.1939
ENSG00000249269	None	novel transcript	2.19899	3.69882	3.95588	0.935019	0.349779	0.999484	0	0	0	0	0	13.1939
ENSG00000249278	None	ribosomal protein L18 (RPL18) pseudogene	2.19899	3.69882	3.95588	0.935019	0.349779	0.999484	0	0	0	0	0	13.1939
ENSG00000249289	None	non-SMC condensin I complex, subunit G (NCAPG) pseudogene	2.19899	3.69882	3.95588	0.935019	0.349779	0.999484	0	0	0	0	0	13.1939
ENSG00000249332	LINC02149	long intergenic non-protein coding RNA 2149 [Source:HGNC Symbol;Acc:HGNC:53010]	2.19899	3.69882	3.95588	0.935019	0.349779	0.999484	0	0	0	0	0	13.1939
ENSG00000249497	LINC02075	long intergenic non-protein coding RNA 2075 [Source:HGNC Symbol;Acc:HGNC:52921]	2.19899	3.69882	3.95588	0.935019	0.349779	0.999484	0	0	0	0	0	13.1939
ENSG00000249787	None	novel transcript	2.19899	3.69882	3.95588	0.935019	0.349779	0.999484	0	0	0	0	0	13.1939
ENSG00000249795	None	spermidine/spermine N1-acetyltransferase 1 (SAT1) pseudogene	2.19899	3.69882	3.95588	0.935019	0.349779	0.999484	0	0	0	0	0	13.1939
ENSG00000249808	LINC01377	long intergenic non-protein coding RNA 1377 [Source:NCBI gene (formerly Entrezgene);Acc:102467074]	2.19899	3.69882	3.95588	0.935019	0.349779	0.999484	0	0	0	0	0	13.1939
ENSG00000249873	LINC02372	long intergenic non-protein coding RNA 2372 [Source:HGNC Symbol;Acc:HGNC:53294]	2.19899	3.69882	3.95588	0.935019	0.349779	0.999484	0	0	0	0	0	13.1939
ENSG00000249924	None	novel transcript	2.19899	3.69882	3.95588	0.935019	0.349779	0.999484	0	0	0	0	0	13.1939
ENSG00000249993	BFSP2-AS1	BFSP2 antisense RNA 1 [Source:HGNC Symbol;Acc:HGNC:28425]	2.19899	3.69882	3.95588	0.935019	0.349779	0.999484	0	0	0	0	0	13.1939
ENSG00000249994	None	novel transcript	2.19899	3.69882	3.95588	0.935019	0.349779	0.999484	0	0	0	0	0	13.1939
ENSG00000250025	None	novel transcript, antisense to POU4F3	2.19899	3.69882	3.95588	0.935019	0.349779	0.999484	0	0	0	0	0	13.1939
ENSG00000250101	None	novel transcript	2.19899	3.69882	3.95588	0.935019	0.349779	0.999484	0	0	0	0	0	13.1939
ENSG00000250102	LINC02377	long intergenic non-protein coding RNA 2377 [Source:HGNC Symbol;Acc:HGNC:53300]	2.19899	3.69882	3.95588	0.935019	0.349779	0.999484	0	0	0	0	0	13.1939
ENSG00000250158	None	novel transcript	2.19899	3.69882	3.95588	0.935019	0.349779	0.999484	0	0	0	0	0	13.1939
ENSG00000250167	None	novel transcript	2.19899	3.69882	3.95588	0.935019	0.349779	0.999484	0	0	0	0	0	13.1939
ENSG00000250192	None	novel transcript	2.19899	3.69882	3.95588	0.935019	0.349779	0.999484	0	0	0	0	0	13.1939
ENSG00000250252	LINC02430	long intergenic non-protein coding RNA 2430 [Source:HGNC Symbol;Acc:HGNC:53361]	2.19899	3.69882	3.95588	0.935019	0.349779	0.999484	0	0	0	0	0	13.1939
ENSG00000250330	None	GABA(A) receptor-associated protein-like 2 (GABARAPL2 ) pseudogene	2.19899	3.69882	3.95588	0.935019	0.349779	0.999484	0	0	0	0	0	13.1939
ENSG00000250333	None	novel transcript	2.19899	3.69882	3.95588	0.935019	0.349779	0.999484	0	0	0	0	0	13.1939
ENSG00000250372	MARK2P4	MARK2 pseudogene 4 [Source:HGNC Symbol;Acc:HGNC:39795]	2.19899	3.69882	3.95588	0.935019	0.349779	0.999484	0	0	0	0	0	13.1939
ENSG00000250433	CLSTN2-AS1	CLSTN2 antisense RNA 1 [Source:HGNC Symbol;Acc:HGNC:49095]	2.19899	3.69882	3.95588	0.935019	0.349779	0.999484	0	0	0	0	0	13.1939
ENSG00000250447	LINC02105	long intergenic non-protein coding RNA 2105 [Source:HGNC Symbol;Acc:HGNC:52960]	2.19899	3.69882	3.95588	0.935019	0.349779	0.999484	0	0	0	0	0	13.1939
ENSG00000250550	PPBPP1	pro-platelet basic protein pseudogene 1 [Source:HGNC Symbol;Acc:HGNC:9241]	2.19899	3.69882	3.95588	0.935019	0.349779	0.999484	0	0	0	0	0	13.1939
ENSG00000250612	None	UDP glucuronosyltransferase 2 family pseudogene	2.19899	3.69882	3.95588	0.935019	0.349779	0.999484	0	0	0	0	0	13.1939
ENSG00000250624	MTCYBP43	MT-CYB pseudogene 43 [Source:HGNC Symbol;Acc:HGNC:52311]	2.19899	3.69882	3.95588	0.935019	0.349779	0.999484	0	0	0	0	0	13.1939
ENSG00000250777	None	novel transcript	2.19899	3.69882	3.95588	0.935019	0.349779	0.999484	0	0	0	0	0	13.1939
ENSG00000250796	CIDECP2	CIDEC pseudogene 2 [Source:HGNC Symbol;Acc:HGNC:56519]	2.19899	3.69882	3.95588	0.935019	0.349779	0.999484	0	0	0	0	0	13.1939
ENSG00000250812	METTL5P3	METTL5 pseudogene 3 [Source:HGNC Symbol;Acc:HGNC:56503]	2.19899	3.69882	3.95588	0.935019	0.349779	0.999484	0	0	0	0	0	13.1939
ENSG00000250955	None	novel transcript	2.19899	3.69882	3.95588	0.935019	0.349779	0.999484	0	0	0	0	0	13.1939
ENSG00000250957	None	novel transcript	2.19899	3.69882	3.95588	0.935019	0.349779	0.999484	0	0	0	0	0	13.1939
ENSG00000250978	None	novel transcript	2.19899	3.69882	3.95588	0.935019	0.349779	0.999484	0	0	0	0	0	13.1939
ENSG00000251038	None	novel pseudogene	2.19899	3.69882	3.95588	0.935019	0.349779	0.999484	0	0	0	0	0	13.1939
ENSG00000251073	NUDT19P5	NUDT19 pseudogene 5 [Source:HGNC Symbol;Acc:HGNC:43589]	2.19899	3.69882	3.95588	0.935019	0.349779	0.999484	0	0	0	0	0	13.1939
ENSG00000251152	None	novel transcript	2.19899	3.69882	3.95588	0.935019	0.349779	0.999484	0	0	0	0	0	13.1939
ENSG00000251170	None	novel transcript	2.19899	3.69882	3.95588	0.935019	0.349779	0.999484	0	0	0	0	0	13.1939
ENSG00000251193	None	novel DHHC-type zinc finger pseudogene	2.19899	3.69882	3.95588	0.935019	0.349779	0.999484	0	0	0	0	0	13.1939
ENSG00000251204	None	RUN and FYVE domain containing 2 (RUFY2) pseudogene	2.19899	3.69882	3.95588	0.935019	0.349779	0.999484	0	0	0	0	0	13.1939
ENSG00000251213	None	novel transcript	2.19899	3.69882	3.95588	0.935019	0.349779	0.999484	0	0	0	0	0	13.1939
ENSG00000251253	MTHFD2P4	methylenetetrahydrofolate dehydrogenase (NADP+ dependent) 2, methenyltetrahydrofolate cyclohydrolase pseudogene 4 [Source:HGNC Symbol;Acc:HGNC:48862]	2.19899	3.69882	3.95588	0.935019	0.349779	0.999484	0	0	0	0	0	13.1939
ENSG00000251292	ERVH-1	endogenous retrovirus group H member 1 [Source:HGNC Symbol;Acc:HGNC:39053]	2.19899	3.69882	3.95588	0.935019	0.349779	0.999484	0	0	0	0	0	13.1939
ENSG00000251353	MTND3P5	MT-ND3 pseudogene 5 [Source:HGNC Symbol;Acc:HGNC:42154]	2.19899	3.69882	3.95588	0.935019	0.349779	0.999484	0	0	0	0	0	13.1939
ENSG00000251367	None	novel transcript	2.19899	3.69882	3.95588	0.935019	0.349779	0.999484	0	0	0	0	0	13.1939
ENSG00000251370	SEMA5A-AS1	SEMA5A antisense RNA 1 [Source:HGNC Symbol;Acc:HGNC:52973]	2.19899	3.69882	3.95588	0.935019	0.349779	0.999484	0	0	0	0	0	13.1939
ENSG00000251430	MTCO3P27	MT-CO3 pseudogene 27 [Source:HGNC Symbol;Acc:HGNC:52130]	2.19899	3.69882	3.95588	0.935019	0.349779	0.999484	0	0	0	0	0	13.1939
ENSG00000251438	None	novel transcript	2.19899	3.69882	3.95588	0.935019	0.349779	0.999484	0	0	0	0	0	13.1939
ENSG00000251523	None	novel transcript	2.19899	3.69882	3.95588	0.935019	0.349779	0.999484	0	0	0	0	0	13.1939
ENSG00000251529	None	pseudogene similar to part of UDP glucuronosyltransferase 2 family protein	2.19899	3.69882	3.95588	0.935019	0.349779	0.999484	0	0	0	0	0	13.1939
ENSG00000251682	None	DEAD (Asp-Glu-Ala-Asp) box polypeptide 25 (DDX25) pseudogene	2.19899	3.69882	3.95588	0.935019	0.349779	0.999484	0	0	0	0	0	13.1939
ENSG00000251714	RN7SKP67	RN7SK pseudogene 67 [Source:HGNC Symbol;Acc:HGNC:45791]	2.19899	3.69882	3.95588	0.935019	0.349779	0.999484	0	0	0	0	0	13.1939
ENSG00000251745	RNU7-124P	RNA, U7 small nuclear 124 pseudogene [Source:HGNC Symbol;Acc:HGNC:45658]	2.19899	3.69882	3.95588	0.935019	0.349779	0.999484	0	0	0	0	0	13.1939
ENSG00000251748	RNU4ATAC11P	RNA, U4atac small nuclear 11, pseudogene [Source:HGNC Symbol;Acc:HGNC:46897]	2.19899	3.69882	3.95588	0.935019	0.349779	0.999484	0	0	0	0	0	13.1939
ENSG00000251805	None	None	2.19899	3.69882	3.95588	0.935019	0.349779	0.999484	0	0	0	0	0	13.1939
ENSG00000251890	RNA5SP497	RNA, 5S ribosomal pseudogene 497 [Source:HGNC Symbol;Acc:HGNC:43397]	2.19899	3.69882	3.95588	0.935019	0.349779	0.999484	0	0	0	0	0	13.1939
ENSG00000251947	RN7SKP164	RN7SK pseudogene 164 [Source:HGNC Symbol;Acc:HGNC:45888]	2.19899	3.69882	3.95588	0.935019	0.349779	0.999484	0	0	0	0	0	13.1939
ENSG00000252003	RNU7-154P	RNA, U7 small nuclear 154 pseudogene [Source:HGNC Symbol;Acc:HGNC:45688]	2.19899	3.69882	3.95588	0.935019	0.349779	0.999484	0	0	0	0	0	13.1939
ENSG00000252151	RNU6-1265P	RNA, U6 small nuclear 1265, pseudogene [Source:HGNC Symbol;Acc:HGNC:48228]	2.19899	3.69882	3.95588	0.935019	0.349779	0.999484	0	0	0	0	0	13.1939
ENSG00000252341	Y_RNA	Y RNA [Source:RFAM;Acc:RF00019]	2.19899	3.69882	3.95588	0.935019	0.349779	0.999484	0	0	0	0	0	13.1939
ENSG00000252343	RNU2-34P	RNA, U2 small nuclear 34, pseudogene [Source:HGNC Symbol;Acc:HGNC:48527]	2.19899	3.69882	3.95588	0.935019	0.349779	0.999484	0	0	0	0	0	13.1939
ENSG00000252409	None	None	2.19899	3.69882	3.95588	0.935019	0.349779	0.999484	0	0	0	0	0	13.1939
ENSG00000252449	RNU6-139P	RNA, U6 small nuclear 139, pseudogene [Source:HGNC Symbol;Acc:HGNC:47102]	2.19899	3.69882	3.95588	0.935019	0.349779	0.999484	0	0	0	0	0	13.1939
ENSG00000252466	MIR2115	microRNA 2115 [Source:HGNC Symbol;Acc:HGNC:37309]	2.19899	3.69882	3.95588	0.935019	0.349779	0.999484	0	0	0	0	0	13.1939
ENSG00000252581	RNU6-1098P	RNA, U6 small nuclear 1098, pseudogene [Source:HGNC Symbol;Acc:HGNC:48061]	2.19899	3.69882	3.95588	0.935019	0.349779	0.999484	0	0	0	0	0	13.1939
ENSG00000252597	RNU7-137P	RNA, U7 small nuclear 137 pseudogene [Source:HGNC Symbol;Acc:HGNC:45671]	2.19899	3.69882	3.95588	0.935019	0.349779	0.999484	0	0	0	0	0	13.1939
ENSG00000253015	RN7SKP64	RN7SK pseudogene 64 [Source:HGNC Symbol;Acc:HGNC:45788]	2.19899	3.69882	3.95588	0.935019	0.349779	0.999484	0	0	0	0	0	13.1939
ENSG00000253142	None	novel transcript	2.19899	3.69882	3.95588	0.935019	0.349779	0.999484	0	0	0	0	0	13.1939
ENSG00000253153	None	ribosomal L24 domain containing 1 (RSL24D1) pseudogene	2.19899	3.69882	3.95588	0.935019	0.349779	0.999484	0	0	0	0	0	13.1939
ENSG00000253208	PSME2P5	proteasome activator subunit 2 pseudogene 5 [Source:HGNC Symbol;Acc:HGNC:30158]	2.19899	3.69882	3.95588	0.935019	0.349779	0.999484	0	0	0	0	0	13.1939
ENSG00000253228	NRBF2P4	nuclear receptor binding factor 2 pseudogene 4 [Source:HGNC Symbol;Acc:HGNC:44607]	2.19899	3.69882	3.95588	0.935019	0.349779	0.999484	0	0	0	0	0	13.1939
ENSG00000253242	IGLVIV-64	immunoglobulin lambda variable (IV)-64 (pseudogene) [Source:HGNC Symbol;Acc:HGNC:5943]	2.19899	3.69882	3.95588	0.935019	0.349779	0.999484	0	0	0	0	0	13.1939
ENSG00000253245	MTND1P36	MT-ND1 pseudogene 36 [Source:HGNC Symbol;Acc:HGNC:42086]	2.19899	3.69882	3.95588	0.935019	0.349779	0.999484	0	0	0	0	0	13.1939
ENSG00000253318	TMCC1P1	transmembrane and coiled-coil domain family 1 pseudogene 1 [Source:HGNC Symbol;Acc:HGNC:31901]	2.19899	3.69882	3.95588	0.935019	0.349779	0.999484	0	0	0	0	0	13.1939
ENSG00000253335	None	novel transcript	2.19899	3.69882	3.95588	0.935019	0.349779	0.999484	0	0	0	0	0	13.1939
ENSG00000253342	None	novel transcript	2.19899	3.69882	3.95588	0.935019	0.349779	0.999484	0	0	0	0	0	13.1939
ENSG00000253456	None	novel transcript	2.19899	3.69882	3.95588	0.935019	0.349779	0.999484	0	0	0	0	0	13.1939
ENSG00000253472	None	mediator complex subunit 13 (MED13) pseudogene	2.19899	3.69882	3.95588	0.935019	0.349779	0.999484	0	0	0	0	0	13.1939
ENSG00000253475	None	novel transcript	2.19899	3.69882	3.95588	0.935019	0.349779	0.999484	0	0	0	0	0	13.1939
ENSG00000253500	None	novel transcript, antisense to CNBD1	2.19899	3.69882	3.95588	0.935019	0.349779	0.999484	0	0	0	0	0	13.1939
ENSG00000253504	MTCYBP19	MT-CYB pseudogene 19 [Source:HGNC Symbol;Acc:HGNC:51971]	2.19899	3.69882	3.95588	0.935019	0.349779	0.999484	0	0	0	0	0	13.1939
ENSG00000253538	None	novel transcript	2.19899	3.69882	3.95588	0.935019	0.349779	0.999484	0	0	0	0	0	13.1939
ENSG00000253637	IGLVV-58	immunoglobulin lambda variable (V)-58 (pseudogene) [Source:HGNC Symbol;Acc:HGNC:5945]	2.19899	3.69882	3.95588	0.935019	0.349779	0.999484	0	0	0	0	0	13.1939
ENSG00000253754	None	novel transcript	2.19899	3.69882	3.95588	0.935019	0.349779	0.999484	0	0	0	0	0	13.1939
ENSG00000253795	MTND1P5	MT-ND1 pseudogene 5 [Source:HGNC Symbol;Acc:HGNC:42104]	2.19899	3.69882	3.95588	0.935019	0.349779	0.999484	0	0	0	0	0	13.1939
ENSG00000253823	IGLV1-62	immunoglobulin lambda variable 1-62 (pseudogene) [Source:HGNC Symbol;Acc:HGNC:5883]	2.19899	3.69882	3.95588	0.935019	0.349779	0.999484	0	0	0	0	0	13.1939
ENSG00000253828	MTND2P38	MT-ND2 pseudogene 38 [Source:HGNC Symbol;Acc:HGNC:52069]	2.19899	3.69882	3.95588	0.935019	0.349779	0.999484	0	0	0	0	0	13.1939
ENSG00000253998	IGKV2-29	immunoglobulin kappa variable 2-29 [Source:HGNC Symbol;Acc:HGNC:5784]	2.19899	3.69882	3.95588	0.935019	0.349779	0.999484	0	0	0	0	0	13.1939
ENSG00000254033	None	novel transcript	2.19899	3.69882	3.95588	0.935019	0.349779	0.999484	0	0	0	0	0	13.1939
ENSG00000254047	None	uracil-DNA glycosylase (UNG) pseudogene	2.19899	3.69882	3.95588	0.935019	0.349779	0.999484	0	0	0	0	0	13.1939
ENSG00000254063	DUXAP2	double homeobox A pseudogene 2 [Source:HGNC Symbol;Acc:HGNC:32181]	2.19899	3.69882	3.95588	0.935019	0.349779	0.999484	0	0	0	0	0	13.1939
ENSG00000254363	None	novel transcript	2.19899	3.69882	3.95588	0.935019	0.349779	0.999484	0	0	0	0	0	13.1939
ENSG00000254384	MTND6P19	MT-ND6 pseudogene 19 [Source:HGNC Symbol;Acc:HGNC:39482]	2.19899	3.69882	3.95588	0.935019	0.349779	0.999484	0	0	0	0	0	13.1939
ENSG00000254411	None	ubiquitin carboxyl-terminal esterase L1 (ubiquitin thiolesterase) (UCHL1) pseudogene	2.19899	3.69882	3.95588	0.935019	0.349779	0.999484	0	0	0	0	0	13.1939
ENSG00000254434	None	novel transcript	2.19899	3.69882	3.95588	0.935019	0.349779	0.999484	0	0	0	0	0	13.1939
ENSG00000254562	LINC01493	long intergenic non-protein coding RNA 1493 [Source:HGNC Symbol;Acc:HGNC:51150]	2.19899	3.69882	3.95588	0.935019	0.349779	0.999484	0	0	0	0	0	13.1939
ENSG00000254579	None	zinc finger protein pseudogene	2.19899	3.69882	3.95588	0.935019	0.349779	0.999484	0	0	0	0	0	13.1939
ENSG00000254599	None	novel transcript	2.19899	3.69882	3.95588	0.935019	0.349779	0.999484	0	0	0	0	0	13.1939
ENSG00000254630	None	novel transcript	2.19899	3.69882	3.95588	0.935019	0.349779	0.999484	0	0	0	0	0	13.1939
ENSG00000254698	None	novel transcript, sense overlapping RAB30	2.19899	3.69882	3.95588	0.935019	0.349779	0.999484	0	0	0	0	0	13.1939
ENSG00000254712	None	phosphorylated adaptor for RNA export (PHAX) pseudogene	2.19899	3.69882	3.95588	0.935019	0.349779	0.999484	0	0	0	0	0	13.1939
ENSG00000254788	CKLF-CMTM1	CKLF-CMTM1 readthrough [Source:HGNC Symbol;Acc:HGNC:39977]	2.19899	3.69882	3.95588	0.935019	0.349779	0.999484	0	0	0	0	0	13.1939
ENSG00000254818	None	Cdon homolog (mouse) (CDON) pseudogene	2.19899	3.69882	3.95588	0.935019	0.349779	0.999484	0	0	0	0	0	13.1939
ENSG00000254833	None	novel transcript	2.19899	3.69882	3.95588	0.935019	0.349779	0.999484	0	0	0	0	0	13.1939
ENSG00000254903	OR8L1P	olfactory receptor family 8 subfamily L member 1 pseudogene [Source:HGNC Symbol;Acc:HGNC:15316]	2.19899	3.69882	3.95588	0.935019	0.349779	0.999484	0	0	0	0	0	13.1939
ENSG00000254936	None	novel transcript	2.19899	3.69882	3.95588	0.935019	0.349779	0.999484	0	0	0	0	0	13.1939
ENSG00000254951	None	novel transcript, sense overlapping OR5P2, OR5P3 and OR5P1P	2.19899	3.69882	3.95588	0.935019	0.349779	0.999484	0	0	0	0	0	13.1939
ENSG00000254965	C1DP5	C1D nuclear receptor corepressor pseudogene 5 [Source:HGNC Symbol;Acc:HGNC:51613]	2.19899	3.69882	3.95588	0.935019	0.349779	0.999484	0	0	0	0	0	13.1939
ENSG00000255019	OR5D15P	olfactory receptor family 5 subfamily D member 15 pseudogene [Source:HGNC Symbol;Acc:HGNC:15282]	2.19899	3.69882	3.95588	0.935019	0.349779	0.999484	0	0	0	0	0	13.1939
ENSG00000255057	None	zinc finger protein 260 (ZNF260) pseudogene	2.19899	3.69882	3.95588	0.935019	0.349779	0.999484	0	0	0	0	0	13.1939
ENSG00000255084	None	novel transcript	2.19899	3.69882	3.95588	0.935019	0.349779	0.999484	0	0	0	0	0	13.1939
ENSG00000255171	LINC01499	long intergenic non-protein coding RNA 1499 [Source:HGNC Symbol;Acc:HGNC:51165]	2.19899	3.69882	3.95588	0.935019	0.349779	0.999484	0	0	0	0	0	13.1939
ENSG00000255223	OR5M11	olfactory receptor family 5 subfamily M member 11 [Source:HGNC Symbol;Acc:HGNC:15291]	2.19899	3.69882	3.95588	0.935019	0.349779	0.999484	0	0	0	0	0	13.1939
ENSG00000255281	None	serine/threonine kinase family pseudogene	2.19899	3.69882	3.95588	0.935019	0.349779	0.999484	0	0	0	0	0	13.1939
ENSG00000255286	None	ribosomal protein L34 (RPL34) pseudogene	2.19899	3.69882	3.95588	0.935019	0.349779	0.999484	0	0	0	0	0	13.1939
ENSG00000255297	OR4A41P	olfactory receptor family 4 subfamily A member 41 pseudogene [Source:HGNC Symbol;Acc:HGNC:31260]	2.19899	3.69882	3.95588	0.935019	0.349779	0.999484	0	0	0	0	0	13.1939
ENSG00000255451	None	novel transcript	2.19899	3.69882	3.95588	0.935019	0.349779	0.999484	0	0	0	0	0	13.1939
ENSG00000255452	None	tripartite motif-containing pseudogene	2.19899	3.69882	3.95588	0.935019	0.349779	0.999484	0	0	0	0	0	13.1939
ENSG00000255527	None	tripartite motif-containing 43 (TRIM43) pseudogene	2.19899	3.69882	3.95588	0.935019	0.349779	0.999484	0	0	0	0	0	13.1939
ENSG00000255866	None	novel transcript	2.19899	3.69882	3.95588	0.935019	0.349779	0.999484	0	0	0	0	0	13.1939
ENSG00000255991	RPL7AP74	ribosomal protein L7a pseudogene 74 [Source:HGNC Symbol;Acc:HGNC:55897]	2.19899	3.69882	3.95588	0.935019	0.349779	0.999484	0	0	0	0	0	13.1939
ENSG00000255998	LINC02824	long intergenic non-protein coding RNA 2824 [Source:HGNC Symbol;Acc:HGNC:54356]	2.19899	3.69882	3.95588	0.935019	0.349779	0.999484	0	0	0	0	0	13.1939
ENSG00000256347	OR8R1P	olfactory receptor family 8 subfamily R member 1 pseudogene [Source:HGNC Symbol;Acc:HGNC:15318]	2.19899	3.69882	3.95588	0.935019	0.349779	0.999484	0	0	0	0	0	13.1939
ENSG00000256389	None	novel transcript	2.19899	3.69882	3.95588	0.935019	0.349779	0.999484	0	0	0	0	0	13.1939
ENSG00000256420	OSBPL9P4	oxysterol binding protein like 9 pseudogene 4 [Source:HGNC Symbol;Acc:HGNC:48734]	2.19899	3.69882	3.95588	0.935019	0.349779	0.999484	0	0	0	0	0	13.1939
ENSG00000256642	LINC00273	long intergenic non-protein coding RNA 273 [Source:HGNC Symbol;Acc:HGNC:38595]	2.19899	3.69882	3.95588	0.935019	0.349779	0.999484	0	0	0	0	0	13.1939
ENSG00000256661	A2ML1-AS1	A2ML1 antisense RNA 1 [Source:HGNC Symbol;Acc:HGNC:41022]	2.19899	3.69882	3.95588	0.935019	0.349779	0.999484	0	0	0	0	0	13.1939
ENSG00000256717	LINC02698	long intergenic non-protein coding RNA 2698 [Source:HGNC Symbol;Acc:HGNC:54212]	2.19899	3.69882	3.95588	0.935019	0.349779	0.999484	0	0	0	0	0	13.1939
ENSG00000256779	SRSF8BP	serine and arginine rich splicing factor 8B, pseudogene [Source:HGNC Symbol;Acc:HGNC:55910]	2.19899	3.69882	3.95588	0.935019	0.349779	0.999484	0	0	0	0	0	13.1939
ENSG00000256986	None	FAM166A, pseudogene 2	2.19899	3.69882	3.95588	0.935019	0.349779	0.999484	0	0	0	0	0	13.1939
ENSG00000257087	None	ferritin, light polypeptide (FTL) pseudogene	2.19899	3.69882	3.95588	0.935019	0.349779	0.999484	0	0	0	0	0	13.1939
ENSG00000257124	None	novel transcript	2.19899	3.69882	3.95588	0.935019	0.349779	0.999484	0	0	0	0	0	13.1939
ENSG00000257294	None	novel transcript	2.19899	3.69882	3.95588	0.935019	0.349779	0.999484	0	0	0	0	0	13.1939
ENSG00000257360	None	REST corepressor 2 (RCOR2) pseudogene	2.19899	3.69882	3.95588	0.935019	0.349779	0.999484	0	0	0	0	0	13.1939
ENSG00000257364	VENTXP3	VENT homeobox pseudogene 3 [Source:HGNC Symbol;Acc:HGNC:30902]	2.19899	3.69882	3.95588	0.935019	0.349779	0.999484	0	0	0	0	0	13.1939
ENSG00000257415	None	glutaryl-CoA dehydrogenase (GCDH) pseudogene	2.19899	3.69882	3.95588	0.935019	0.349779	0.999484	0	0	0	0	0	13.1939
ENSG00000257454	None	novel transcript	2.19899	3.69882	3.95588	0.935019	0.349779	0.999484	0	0	0	0	0	13.1939
ENSG00000257472	None	novel transcript	2.19899	3.69882	3.95588	0.935019	0.349779	0.999484	0	0	0	0	0	13.1939
ENSG00000257550	None	novel transcript, antisense to ATF7	2.19899	3.69882	3.95588	0.935019	0.349779	0.999484	0	0	0	0	0	13.1939
ENSG00000257664	RSL24D1P5	ribosomal L24 domain containing 1 pseudogene 5 [Source:HGNC Symbol;Acc:HGNC:37870]	2.19899	3.69882	3.95588	0.935019	0.349779	0.999484	0	0	0	0	0	13.1939
ENSG00000257756	LINC02386	long intergenic non-protein coding RNA 2386 [Source:HGNC Symbol;Acc:HGNC:53312]	2.19899	3.69882	3.95588	0.935019	0.349779	0.999484	0	0	0	0	0	13.1939
ENSG00000258027	NF1P4	neurofibromin 1 pseudogene 4 [Source:HGNC Symbol;Acc:HGNC:7769]	2.19899	3.69882	3.95588	0.935019	0.349779	0.999484	0	0	0	0	0	13.1939
ENSG00000258073	None	small nuclear ribonucleoprotein D2 polypeptide 16.5kDa (SNRPD2) pseudogene	2.19899	3.69882	3.95588	0.935019	0.349779	0.999484	0	0	0	0	0	13.1939
ENSG00000258117	LINC03056	long intergenic non-protein coding RNA 3056 [Source:HGNC Symbol;Acc:HGNC:56354]	2.19899	3.69882	3.95588	0.935019	0.349779	0.999484	0	0	0	0	0	13.1939
ENSG00000258179	None	small nuclear ribonucleoprotein D1 polypeptide 16kDa (SNRPD1) pseudogene	2.19899	3.69882	3.95588	0.935019	0.349779	0.999484	0	0	0	0	0	13.1939
ENSG00000258205	None	cytochrome c, somatic (CYCS) pseudogene	2.19899	3.69882	3.95588	0.935019	0.349779	0.999484	0	0	0	0	0	13.1939
ENSG00000258239	MTND2P17	MT-ND2 pseudogene 17 [Source:HGNC Symbol;Acc:HGNC:42118]	2.19899	3.69882	3.95588	0.935019	0.349779	0.999484	0	0	0	0	0	13.1939
ENSG00000258285	TESC-AS1	TESC antisense RNA 1 (head to head) [Source:HGNC Symbol;Acc:HGNC:51142]	2.19899	3.69882	3.95588	0.935019	0.349779	0.999484	0	0	0	0	0	13.1939
ENSG00000258325	ITFG2-AS1	ITFG2 antisense RNA 1 [Source:HGNC Symbol;Acc:HGNC:53128]	2.19899	3.69882	3.95588	0.935019	0.349779	0.999484	0	0	0	0	0	13.1939
ENSG00000258406	TUBBP3	tubulin beta pseudogene 3 [Source:HGNC Symbol;Acc:HGNC:18192]	2.19899	3.69882	3.95588	0.935019	0.349779	0.999484	0	0	0	0	0	13.1939
ENSG00000258519	None	40S ribosomal protein S2 (RPS2) pseudogene	2.19899	3.69882	3.95588	0.935019	0.349779	0.999484	0	0	0	0	0	13.1939
ENSG00000258546	CENPUP2	centromere protein U pseudogene 2 [Source:HGNC Symbol;Acc:HGNC:49890]	2.19899	3.69882	3.95588	0.935019	0.349779	0.999484	0	0	0	0	0	13.1939
ENSG00000258641	OR4T1P	olfactory receptor family 4 subfamily T member 1 pseudogene [Source:HGNC Symbol;Acc:HGNC:15360]	2.19899	3.69882	3.95588	0.935019	0.349779	0.999484	0	0	0	0	0	13.1939
ENSG00000258693	None	novel transcript	2.19899	3.69882	3.95588	0.935019	0.349779	0.999484	0	0	0	0	0	13.1939
ENSG00000258705	None	sal-like 4 (Drosophila) (SALL4) pseudogene	2.19899	3.69882	3.95588	0.935019	0.349779	0.999484	0	0	0	0	0	13.1939
ENSG00000258831	None	novel transcript	2.19899	3.69882	3.95588	0.935019	0.349779	0.999484	0	0	0	0	0	13.1939
ENSG00000258860	None	novel transcript	2.19899	3.69882	3.95588	0.935019	0.349779	0.999484	0	0	0	0	0	13.1939
ENSG00000258893	SETP2	SET pseudogene 2 [Source:HGNC Symbol;Acc:HGNC:20032]	2.19899	3.69882	3.95588	0.935019	0.349779	0.999484	0	0	0	0	0	13.1939
ENSG00000258899	OR4U1P	olfactory receptor family 4 subfamily U member 1 pseudogene [Source:HGNC Symbol;Acc:HGNC:15361]	2.19899	3.69882	3.95588	0.935019	0.349779	0.999484	0	0	0	0	0	13.1939
ENSG00000258909	None	novel transcript	2.19899	3.69882	3.95588	0.935019	0.349779	0.999484	0	0	0	0	0	13.1939
ENSG00000258923	MTND5P35	MT-ND5 pseudogene 35 [Source:HGNC Symbol;Acc:HGNC:51954]	2.19899	3.69882	3.95588	0.935019	0.349779	0.999484	0	0	0	0	0	13.1939
ENSG00000259004	LINC02285	long intergenic non-protein coding RNA 2285 [Source:HGNC Symbol;Acc:HGNC:53202]	2.19899	3.69882	3.95588	0.935019	0.349779	0.999484	0	0	0	0	0	13.1939
ENSG00000259050	CHORDC2P	cysteine and histidine rich domain containing 2, pseudogene [Source:HGNC Symbol;Acc:HGNC:20050]	2.19899	3.69882	3.95588	0.935019	0.349779	0.999484	0	0	0	0	0	13.1939
ENSG00000259119	None	novel transcript	2.19899	3.69882	3.95588	0.935019	0.349779	0.999484	0	0	0	0	0	13.1939
ENSG00000259135	None	novel transcript, antisense to SNX6	2.19899	3.69882	3.95588	0.935019	0.349779	0.999484	0	0	0	0	0	13.1939
ENSG00000259161	NPM1P20	nucleophosmin 1 pseudogene 20 [Source:HGNC Symbol;Acc:HGNC:20140]	2.19899	3.69882	3.95588	0.935019	0.349779	0.999484	0	0	0	0	0	13.1939
ENSG00000259177	None	novel transcript, antisense to IQGAP1	2.19899	3.69882	3.95588	0.935019	0.349779	0.999484	0	0	0	0	0	13.1939
ENSG00000259199	None	novel transcript	2.19899	3.69882	3.95588	0.935019	0.349779	0.999484	0	0	0	0	0	13.1939
ENSG00000259278	None	novel transcript	2.19899	3.69882	3.95588	0.935019	0.349779	0.999484	0	0	0	0	0	13.1939
ENSG00000259289	LINC02206	long intergenic non-protein coding RNA 2206 [Source:HGNC Symbol;Acc:HGNC:53072]	2.19899	3.69882	3.95588	0.935019	0.349779	0.999484	0	0	0	0	0	13.1939
ENSG00000259296	None	novel transcript, antisense to SCG3	2.19899	3.69882	3.95588	0.935019	0.349779	0.999484	0	0	0	0	0	13.1939
ENSG00000259333	None	intercellular adhesion molecule (ICAM) pseudogene	2.19899	3.69882	3.95588	0.935019	0.349779	0.999484	0	0	0	0	0	13.1939
ENSG00000259358	DEPDC1P1	DEP domain containing 1 pseudogene 1 [Source:HGNC Symbol;Acc:HGNC:31125]	2.19899	3.69882	3.95588	0.935019	0.349779	0.999484	0	0	0	0	0	13.1939
ENSG00000259402	None	novel transcript, sense intronic to FAM63B	2.19899	3.69882	3.95588	0.935019	0.349779	0.999484	0	0	0	0	0	13.1939
ENSG00000259428	HMGB3P26	high mobility group box 3 pseudogene 26 [Source:HGNC Symbol;Acc:HGNC:39318]	2.19899	3.69882	3.95588	0.935019	0.349779	0.999484	0	0	0	0	0	13.1939
ENSG00000259481	None	novel transcript, antisense to RORA	2.19899	3.69882	3.95588	0.935019	0.349779	0.999484	0	0	0	0	0	13.1939
ENSG00000259571	BLID	BH3-like motif containing, cell death inducer [Source:HGNC Symbol;Acc:HGNC:33495]	2.19899	3.69882	3.95588	0.935019	0.349779	0.999484	0	0	0	0	0	13.1939
ENSG00000259588	None	novel transcript, antisense to SEMA6D	2.19899	3.69882	3.95588	0.935019	0.349779	0.999484	0	0	0	0	0	13.1939
ENSG00000259639	None	novel transcript	2.19899	3.69882	3.95588	0.935019	0.349779	0.999484	0	0	0	0	0	13.1939
ENSG00000259680	IGHV3OR16-17	immunoglobulin heavy variable 3/OR16-17 (non-functional) [Source:HGNC Symbol;Acc:HGNC:55105]	2.19899	3.69882	3.95588	0.935019	0.349779	0.999484	0	0	0	0	0	13.1939
ENSG00000259686	HNRNPA1P71	heterogeneous nuclear ribonucleoprotein A1 pseudogene 71 [Source:HGNC Symbol;Acc:HGNC:48801]	2.19899	3.69882	3.95588	0.935019	0.349779	0.999484	0	0	0	0	0	13.1939
ENSG00000259697	None	novel transcript	2.19899	3.69882	3.95588	0.935019	0.349779	0.999484	0	0	0	0	0	13.1939
ENSG00000259757	None	novel transcript	2.19899	3.69882	3.95588	0.935019	0.349779	0.999484	0	0	0	0	0	13.1939
ENSG00000259828	None	novel transcript	2.19899	3.69882	3.95588	0.935019	0.349779	0.999484	0	0	0	0	0	13.1939
ENSG00000259864	None	phosphatidylinositol-specific phospholipase C, X domain containing 1 (PLCXD1) pseudogene	2.19899	3.69882	3.95588	0.935019	0.349779	0.999484	0	0	0	0	0	13.1939
ENSG00000259912	None	novel transcript	2.19899	3.69882	3.95588	0.935019	0.349779	0.999484	0	0	0	0	0	13.1939
ENSG00000260010	KRBOX5P1	KRBOX5 pseudogene 1 [Source:HGNC Symbol;Acc:HGNC:34505]	2.19899	3.69882	3.95588	0.935019	0.349779	0.999484	0	0	0	0	0	13.1939
ENSG00000260258	None	novel pseudogene (KIAA1191)	2.19899	3.69882	3.95588	0.935019	0.349779	0.999484	0	0	0	0	0	13.1939
ENSG00000260311	None	novel transcript	2.19899	3.69882	3.95588	0.935019	0.349779	0.999484	0	0	0	0	0	13.1939
ENSG00000260338	LINC01570	long intergenic non-protein coding RNA 1570 [Source:HGNC Symbol;Acc:HGNC:51382]	2.19899	3.69882	3.95588	0.935019	0.349779	0.999484	0	0	0	0	0	13.1939
ENSG00000260555	None	novel transcript	2.19899	3.69882	3.95588	0.935019	0.349779	0.999484	0	0	0	0	0	13.1939
ENSG00000260612	None	novel transcript	2.19899	3.69882	3.95588	0.935019	0.349779	0.999484	0	0	0	0	0	13.1939
ENSG00000260616	None	novel transcript, antisense to CYLD	2.19899	3.69882	3.95588	0.935019	0.349779	0.999484	0	0	0	0	0	13.1939
ENSG00000260715	None	novel transcript	2.19899	3.69882	3.95588	0.935019	0.349779	0.999484	0	0	0	0	0	13.1939
ENSG00000260734	TLE7	TLE family member 7 [Source:HGNC Symbol;Acc:HGNC:53648]	2.19899	3.69882	3.95588	0.935019	0.349779	0.999484	0	0	0	0	0	13.1939
ENSG00000260897	DNM1P30	dynamin 1 pseudogene 30 [Source:HGNC Symbol;Acc:HGNC:35177]	2.19899	3.69882	3.95588	0.935019	0.349779	0.999484	0	0	0	0	0	13.1939
ENSG00000261072	None	hydroxyacyl-CoA dehydrogenase (HADH) pseudogene	2.19899	3.69882	3.95588	0.935019	0.349779	0.999484	0	0	0	0	0	13.1939
ENSG00000261129	None	novel transcript	2.19899	3.69882	3.95588	0.935019	0.349779	0.999484	0	0	0	0	0	13.1939
ENSG00000261182	None	novel transcript	2.19899	3.69882	3.95588	0.935019	0.349779	0.999484	0	0	0	0	0	13.1939
ENSG00000261318	DIS3L-AS1	DIS3L antisense RNA 1 [Source:HGNC Symbol;Acc:HGNC:55369]	2.19899	3.69882	3.95588	0.935019	0.349779	0.999484	0	0	0	0	0	13.1939
ENSG00000261629	None	novel transcript, antisense to novel TMEM gene	2.19899	3.69882	3.95588	0.935019	0.349779	0.999484	0	0	0	0	0	13.1939
ENSG00000261633	None	novel transcript, antisense to GPR56	2.19899	3.69882	3.95588	0.935019	0.349779	0.999484	0	0	0	0	0	13.1939
ENSG00000261673	None	novel transcript	2.19899	3.69882	3.95588	0.935019	0.349779	0.999484	0	0	0	0	0	13.1939
ENSG00000261710	None	novel transcript	2.19899	3.69882	3.95588	0.935019	0.349779	0.999484	0	0	0	0	0	13.1939
ENSG00000261749	LINC02180	long intergenic non-protein coding RNA 2180 [Source:HGNC Symbol;Acc:HGNC:53042]	2.19899	3.69882	3.95588	0.935019	0.349779	0.999484	0	0	0	0	0	13.1939
ENSG00000261959	None	novel transcript, antisense to SGCA	2.19899	3.69882	3.95588	0.935019	0.349779	0.999484	0	0	0	0	0	13.1939
ENSG00000262708	None	BCL2-associated athanogene (BAG1) pseudogene	2.19899	3.69882	3.95588	0.935019	0.349779	0.999484	0	0	0	0	0	13.1939
ENSG00000262714	None	novel transcript	2.19899	3.69882	3.95588	0.935019	0.349779	0.999484	0	0	0	0	0	13.1939
ENSG00000263159	None	novel transcript, antisense ADCY9	2.19899	3.69882	3.95588	0.935019	0.349779	0.999484	0	0	0	0	0	13.1939
ENSG00000263611	None	novel transcript	2.19899	3.69882	3.95588	0.935019	0.349779	0.999484	0	0	0	0	0	13.1939
ENSG00000263909	MIR5000	microRNA 5000 [Source:HGNC Symbol;Acc:HGNC:43464]	2.19899	3.69882	3.95588	0.935019	0.349779	0.999484	0	0	0	0	0	13.1939
ENSG00000264066	None	novel transcript	2.19899	3.69882	3.95588	0.935019	0.349779	0.999484	0	0	0	0	0	13.1939
ENSG00000264171	MIR4305	microRNA 4305 [Source:HGNC Symbol;Acc:HGNC:38301]	2.19899	3.69882	3.95588	0.935019	0.349779	0.999484	0	0	0	0	0	13.1939
ENSG00000264189	AIDAP3	AIDA pseudogene 3 [Source:HGNC Symbol;Acc:HGNC:54665]	2.19899	3.69882	3.95588	0.935019	0.349779	0.999484	0	0	0	0	0	13.1939
ENSG00000264215	None	novel transcript	2.19899	3.69882	3.95588	0.935019	0.349779	0.999484	0	0	0	0	0	13.1939
ENSG00000264391	RN7SL208P	RNA, 7SL, cytoplasmic 208, pseudogene [Source:HGNC Symbol;Acc:HGNC:46224]	2.19899	3.69882	3.95588	0.935019	0.349779	0.999484	0	0	0	0	0	13.1939
ENSG00000264477	MIR5682	microRNA 5682 [Source:HGNC Symbol;Acc:HGNC:43477]	2.19899	3.69882	3.95588	0.935019	0.349779	0.999484	0	0	0	0	0	13.1939
ENSG00000264573	RN7SL15P	RNA, 7SL, cytoplasmic 15, pseudogene [Source:HGNC Symbol;Acc:HGNC:46031]	2.19899	3.69882	3.95588	0.935019	0.349779	0.999484	0	0	0	0	0	13.1939
ENSG00000264617	None	family with sequence similarity 182 (FAM182A) pseudogene	2.19899	3.69882	3.95588	0.935019	0.349779	0.999484	0	0	0	0	0	13.1939
ENSG00000264644	KRT18P8	keratin 18 pseudogene 8 [Source:HGNC Symbol;Acc:HGNC:31093]	2.19899	3.69882	3.95588	0.935019	0.349779	0.999484	0	0	0	0	0	13.1939
ENSG00000264653	MIR5194	microRNA 5194 [Source:HGNC Symbol;Acc:HGNC:43498]	2.19899	3.69882	3.95588	0.935019	0.349779	0.999484	0	0	0	0	0	13.1939
ENSG00000264812	None	novel transcript, sense intronic C17orf101	2.19899	3.69882	3.95588	0.935019	0.349779	0.999484	0	0	0	0	0	13.1939
ENSG00000264823	MIR3154	microRNA 3154 [Source:HGNC Symbol;Acc:HGNC:38176]	2.19899	3.69882	3.95588	0.935019	0.349779	0.999484	0	0	0	0	0	13.1939
ENSG00000264876	None	novel transcript	2.19899	3.69882	3.95588	0.935019	0.349779	0.999484	0	0	0	0	0	13.1939
ENSG00000265281	MIR3935	microRNA 3935 [Source:HGNC Symbol;Acc:HGNC:38918]	2.19899	3.69882	3.95588	0.935019	0.349779	0.999484	0	0	0	0	0	13.1939
ENSG00000266446	None	novel transcript, sense intronic CDKN2B-AS1	2.19899	3.69882	3.95588	0.935019	0.349779	0.999484	0	0	0	0	0	13.1939
ENSG00000266575	BOLA2P1	bolA family member 2 pseudogene 1 [Source:HGNC Symbol;Acc:HGNC:51437]	2.19899	3.69882	3.95588	0.935019	0.349779	0.999484	0	0	0	0	0	13.1939
ENSG00000266717	None	novel transcript, antisense to BPTF	2.19899	3.69882	3.95588	0.935019	0.349779	0.999484	0	0	0	0	0	13.1939
ENSG00000266765	None	novel transcript	2.19899	3.69882	3.95588	0.935019	0.349779	0.999484	0	0	0	0	0	13.1939
ENSG00000266818	None	zinc finger pseudogene	2.19899	3.69882	3.95588	0.935019	0.349779	0.999484	0	0	0	0	0	13.1939
ENSG00000266934	None	novel transcript, sense intronic to BCAS3	2.19899	3.69882	3.95588	0.935019	0.349779	0.999484	0	0	0	0	0	13.1939
ENSG00000267044	None	novel transcript, antisense to PPP1R37	2.19899	3.69882	3.95588	0.935019	0.349779	0.999484	0	0	0	0	0	13.1939
ENSG00000267061	None	novel transcript, antisense to CCBE1	2.19899	3.69882	3.95588	0.935019	0.349779	0.999484	0	0	0	0	0	13.1939
ENSG00000267162	SDHDP1	succinate dehydrogenase complex subunit D pseudogene 1 [Source:HGNC Symbol;Acc:HGNC:10684]	2.19899	3.69882	3.95588	0.935019	0.349779	0.999484	0	0	0	0	0	13.1939
ENSG00000267172	None	novel transcript	2.19899	3.69882	3.95588	0.935019	0.349779	0.999484	0	0	0	0	0	13.1939
ENSG00000267177	None	novel transcript, antisense C18orf1	2.19899	3.69882	3.95588	0.935019	0.349779	0.999484	0	0	0	0	0	13.1939
ENSG00000267363	None	novel transcript	2.19899	3.69882	3.95588	0.935019	0.349779	0.999484	0	0	0	0	0	13.1939
ENSG00000267587	None	Ubiquitin carboxyl-terminal hydrolase 4, pseudogene	2.19899	3.69882	3.95588	0.935019	0.349779	0.999484	0	0	0	0	0	13.1939
ENSG00000267669	RPLP0P12	ribosomal protein lateral stalk subunit P0 pseudogene 12 [Source:HGNC Symbol;Acc:HGNC:55907]	2.19899	3.69882	3.95588	0.935019	0.349779	0.999484	0	0	0	0	0	13.1939
ENSG00000268629	TEX13A	testis expressed 13A [Source:HGNC Symbol;Acc:HGNC:11735]	2.19899	3.69882	3.95588	0.935019	0.349779	0.999484	0	0	0	0	0	13.1939
ENSG00000269037	LINC01838	long intergenic non-protein coding RNA 1838 [Source:HGNC Symbol;Acc:HGNC:52654]	2.19899	3.69882	3.95588	0.935019	0.349779	0.999484	0	0	0	0	0	13.1939
ENSG00000269274	None	novel zinc finger protein pseudogene	2.19899	3.69882	3.95588	0.935019	0.349779	0.999484	0	0	0	0	0	13.1939
ENSG00000269446	None	novel transcript	2.19899	3.69882	3.95588	0.935019	0.349779	0.999484	0	0	0	0	0	13.1939
ENSG00000269533	None	novel transcript	2.19899	3.69882	3.95588	0.935019	0.349779	0.999484	0	0	0	0	0	13.1939
ENSG00000270166	None	high mobility group nucleosomal binding domain 2 (HMGN2) pseudogene	2.19899	3.69882	3.95588	0.935019	0.349779	0.999484	0	0	0	0	0	13.1939
ENSG00000270507	None	transmembrane protein 241 (TMEM241) pseudogene	2.19899	3.69882	3.95588	0.935019	0.349779	0.999484	0	0	0	0	0	13.1939
ENSG00000270531	CSTBP1	CSTB pseudogene 1 [Source:HGNC Symbol;Acc:HGNC:56380]	2.19899	3.69882	3.95588	0.935019	0.349779	0.999484	0	0	0	0	0	13.1939
ENSG00000270631	None	tetraspanin 12 (TSPAN12) pseudogene	2.19899	3.69882	3.95588	0.935019	0.349779	0.999484	0	0	0	0	0	13.1939
ENSG00000270694	None	proline-rich coiled-coil 2A, pseudogene	2.19899	3.69882	3.95588	0.935019	0.349779	0.999484	0	0	0	0	0	13.1939
ENSG00000270701	None	ribosomal protein S12, pseudogene	2.19899	3.69882	3.95588	0.935019	0.349779	0.999484	0	0	0	0	0	13.1939
ENSG00000270713	None	Down syndrome critical region gene 6 (DSCR6) pseudogene	2.19899	3.69882	3.95588	0.935019	0.349779	0.999484	0	0	0	0	0	13.1939
ENSG00000270733	None	mitochondrial ribosomal protein S6 (MRPS6) pseudogene	2.19899	3.69882	3.95588	0.935019	0.349779	0.999484	0	0	0	0	0	13.1939
ENSG00000270798	None	ribosomal protein S18 (RPS18) pseudogene	2.19899	3.69882	3.95588	0.935019	0.349779	0.999484	0	0	0	0	0	13.1939
ENSG00000270859	None	Josephin domain containing 1 (JOSD1) pseudogene	2.19899	3.69882	3.95588	0.935019	0.349779	0.999484	0	0	0	0	0	13.1939
ENSG00000270864	IGHV3OR16-6	immunoglobulin heavy variable 3/OR16-6 (pseudogene) [Source:HGNC Symbol;Acc:HGNC:5641]	2.19899	3.69882	3.95588	0.935019	0.349779	0.999484	0	0	0	0	0	13.1939
ENSG00000270870	None	dynactin 6 (DCTN6) pseudogene	2.19899	3.69882	3.95588	0.935019	0.349779	0.999484	0	0	0	0	0	13.1939
ENSG00000270976	None	ubiquitin C (UBC) pseudogene	2.19899	3.69882	3.95588	0.935019	0.349779	0.999484	0	0	0	0	0	13.1939
ENSG00000271042	None	diaphanous homolog 2 (Drosophila) (DIAPH2) pseudogene	2.19899	3.69882	3.95588	0.935019	0.349779	0.999484	0	0	0	0	0	13.1939
ENSG00000271045	NDUFB9P1	NADH:ubiquinone oxidoreductase subunit B9 pseudogene 1 [Source:HGNC Symbol;Acc:HGNC:52269]	2.19899	3.69882	3.95588	0.935019	0.349779	0.999484	0	0	0	0	0	13.1939
ENSG00000271071	None	POM121 transmembrane nucleoporin C (POM121C) pseudogene	2.19899	3.69882	3.95588	0.935019	0.349779	0.999484	0	0	0	0	0	13.1939
ENSG00000271096	SUMO2P14	SUMO2 pseudogene 14 [Source:HGNC Symbol;Acc:HGNC:49352]	2.19899	3.69882	3.95588	0.935019	0.349779	0.999484	0	0	0	0	0	13.1939
ENSG00000271101	None	SERPINE1 mRNA binding protein 1 (SERBP1) pseudogene	2.19899	3.69882	3.95588	0.935019	0.349779	0.999484	0	0	0	0	0	13.1939
ENSG00000271130	IGHV3OR16-8	immunoglobulin heavy variable 3/OR16-8 (non-functional) [Source:HGNC Symbol;Acc:HGNC:5643]	2.19899	3.69882	3.95588	0.935019	0.349779	0.999484	0	0	0	0	0	13.1939
ENSG00000271236	SUMO2P15	SUMO2 pseudogene 15 [Source:HGNC Symbol;Acc:HGNC:49353]	2.19899	3.69882	3.95588	0.935019	0.349779	0.999484	0	0	0	0	0	13.1939
ENSG00000271277	None	phosphoglycerate mutase 1 (brain) (PGAM1) pseudogene	2.19899	3.69882	3.95588	0.935019	0.349779	0.999484	0	0	0	0	0	13.1939
ENSG00000271278	ELOCP33	elongin C pseudogene 33 [Source:HGNC Symbol;Acc:HGNC:49174]	2.19899	3.69882	3.95588	0.935019	0.349779	0.999484	0	0	0	0	0	13.1939
ENSG00000271408	NAPGP1	N-ethylmaleimide-sensitive factor attachment protein, gamma pseudogene 1 [Source:HGNC Symbol;Acc:HGNC:45165]	2.19899	3.69882	3.95588	0.935019	0.349779	0.999484	0	0	0	0	0	13.1939
ENSG00000271456	None	ribosomal protein S2 (RPS2) pseudogene	2.19899	3.69882	3.95588	0.935019	0.349779	0.999484	0	0	0	0	0	13.1939
ENSG00000271459	None	solute carrier family 5 (low affinity glucose cotransporter), member 4 (SLC5A4) pseudogene	2.19899	3.69882	3.95588	0.935019	0.349779	0.999484	0	0	0	0	0	13.1939
ENSG00000271495	None	ependymin related protein 1 (zebrafish) (EPDR1) pseudogene	2.19899	3.69882	3.95588	0.935019	0.349779	0.999484	0	0	0	0	0	13.1939
ENSG00000271527	None	post-GPI attachment to proteins 2 (PGAP2) pseudogene	2.19899	3.69882	3.95588	0.935019	0.349779	0.999484	0	0	0	0	0	13.1939
ENSG00000271585	SELENOTP2	selenoprotein T pseudogene 2 [Source:HGNC Symbol;Acc:HGNC:53723]	2.19899	3.69882	3.95588	0.935019	0.349779	0.999484	0	0	0	0	0	13.1939
ENSG00000272109	None	novel transcript, antisense to ERAP1	2.19899	3.69882	3.95588	0.935019	0.349779	0.999484	0	0	0	0	0	13.1939
ENSG00000272182	None	novel transcript, antisense to PDHB	2.19899	3.69882	3.95588	0.935019	0.349779	0.999484	0	0	0	0	0	13.1939
ENSG00000272414	FAM47E-STBD1	FAM47E-STBD1 readthrough [Source:HGNC Symbol;Acc:HGNC:44667]	2.19899	3.69882	3.95588	0.935019	0.349779	0.999484	0	0	0	0	0	13.1939
ENSG00000272556	GTF2IP13	general transcription factor IIi pseudogene 13 [Source:HGNC Symbol;Acc:HGNC:51725]	2.19899	3.69882	3.95588	0.935019	0.349779	0.999484	0	0	0	0	0	13.1939
ENSG00000272575	LINC02098	long intergenic non-protein coding RNA 2098 [Source:HGNC Symbol;Acc:HGNC:52950]	2.19899	3.69882	3.95588	0.935019	0.349779	0.999484	0	0	0	0	0	13.1939
ENSG00000272822	None	novel protein	2.19899	3.69882	3.95588	0.935019	0.349779	0.999484	0	0	0	0	0	13.1939
ENSG00000273093	None	novel transcript	2.19899	3.69882	3.95588	0.935019	0.349779	0.999484	0	0	0	0	0	13.1939
ENSG00000273305	None	novel transcript	2.19899	3.69882	3.95588	0.935019	0.349779	0.999484	0	0	0	0	0	13.1939
ENSG00000273360	None	novel transcript, antisense to CTNNA3	2.19899	3.69882	3.95588	0.935019	0.349779	0.999484	0	0	0	0	0	13.1939
ENSG00000273408	OR5B15P	olfactory receptor family 5 subfamily B member 15 pseudogene [Source:HGNC Symbol;Acc:HGNC:15265]	2.19899	3.69882	3.95588	0.935019	0.349779	0.999484	0	0	0	0	0	13.1939
ENSG00000273497	None	DnaJ (Hsp40) homolog, subfamily C, member 12 (DNAJC12) pseudogene	2.19899	3.69882	3.95588	0.935019	0.349779	0.999484	0	0	0	0	0	13.1939
ENSG00000273732	VN1R74P	vomeronasal 1 receptor 74 pseudogene [Source:HGNC Symbol;Acc:HGNC:37395]	2.19899	3.69882	3.95588	0.935019	0.349779	0.999484	0	0	0	0	0	13.1939
ENSG00000273791	BNIP3P47	BNIP3 pseudogene 47 [Source:HGNC Symbol;Acc:HGNC:56390]	2.19899	3.69882	3.95588	0.935019	0.349779	0.999484	0	0	0	0	0	13.1939
ENSG00000273919	None	novel transcript	2.19899	3.69882	3.95588	0.935019	0.349779	0.999484	0	0	0	0	0	13.1939
ENSG00000273957	None	POM121 transmembrane nucleoporin (POM121) pseudogene	2.19899	3.69882	3.95588	0.935019	0.349779	0.999484	0	0	0	0	0	13.1939
ENSG00000274159	None	novel transcript, sense intronic to BIRC6	2.19899	3.69882	3.95588	0.935019	0.349779	0.999484	0	0	0	0	0	13.1939
ENSG00000274369	GRAMD4P4	GRAM domain containing 4 pseudogene 4 [Source:HGNC Symbol;Acc:HGNC:49139]	2.19899	3.69882	3.95588	0.935019	0.349779	0.999484	0	0	0	0	0	13.1939
ENSG00000274568	RN7SL545P	RNA, 7SL, cytoplasmic 545, pseudogene [Source:HGNC Symbol;Acc:HGNC:46561]	2.19899	3.69882	3.95588	0.935019	0.349779	0.999484	0	0	0	0	0	13.1939
ENSG00000274572	ZYXP1	zyxin pseudogene 1 [Source:HGNC Symbol;Acc:HGNC:51695]	2.19899	3.69882	3.95588	0.935019	0.349779	0.999484	0	0	0	0	0	13.1939
ENSG00000274591	None	novel transcript, sense intronic to SLC38A1	2.19899	3.69882	3.95588	0.935019	0.349779	0.999484	0	0	0	0	0	13.1939
ENSG00000274598	None	novel transcript, sense intronic to SSH1	2.19899	3.69882	3.95588	0.935019	0.349779	0.999484	0	0	0	0	0	13.1939
ENSG00000274808	TBC1D3B	TBC1 domain family member 3B [Source:HGNC Symbol;Acc:HGNC:27011]	2.19899	3.69882	3.95588	0.935019	0.349779	0.999484	0	0	0	0	0	13.1939
ENSG00000274903	None	plasminogen (PLG) pseudogene	2.19899	3.69882	3.95588	0.935019	0.349779	0.999484	0	0	0	0	0	13.1939
ENSG00000274937	None	novel transcript	2.19899	3.69882	3.95588	0.935019	0.349779	0.999484	0	0	0	0	0	13.1939
ENSG00000275126	H4C13	H4 clustered histone 13 [Source:HGNC Symbol;Acc:HGNC:4791]	2.19899	3.69882	3.95588	0.935019	0.349779	0.999484	0	0	0	0	0	13.1939
ENSG00000275305	RNA5SP528	RNA, 5S ribosomal pseudogene 528 [Source:HGNC Symbol;Acc:HGNC:53797]	2.19899	3.69882	3.95588	0.935019	0.349779	0.999484	0	0	0	0	0	13.1939
ENSG00000275811	HTR1DP1	5-hydroxytryptamine receptor 1D pseudogene 1 [Source:HGNC Symbol;Acc:HGNC:5290]	2.19899	3.69882	3.95588	0.935019	0.349779	0.999484	0	0	0	0	0	13.1939
ENSG00000275852	LINC01742	long intergenic non-protein coding RNA 1742 [Source:HGNC Symbol;Acc:HGNC:52530]	2.19899	3.69882	3.95588	0.935019	0.349779	0.999484	0	0	0	0	0	13.1939
ENSG00000275881	Metazoa_SRP	Metazoan signal recognition particle RNA [Source:RFAM;Acc:RF00017]	2.19899	3.69882	3.95588	0.935019	0.349779	0.999484	0	0	0	0	0	13.1939
ENSG00000276036	RNA5SP440	RNA, 5S ribosomal pseudogene 440 [Source:HGNC Symbol;Acc:HGNC:43340]	2.19899	3.69882	3.95588	0.935019	0.349779	0.999484	0	0	0	0	0	13.1939
ENSG00000276241	None	novel transcript, antisense TBC1D3B	2.19899	3.69882	3.95588	0.935019	0.349779	0.999484	0	0	0	0	0	13.1939
ENSG00000277096	None	major histocompatibility complex, class II, DP beta 1 (HLA-DPB1) pseudogene	2.19899	3.69882	3.95588	0.935019	0.349779	0.999484	0	0	0	0	0	13.1939
ENSG00000277357	NPAP1P7	nuclear pore associated protein 1 pseudogene 7 [Source:HGNC Symbol;Acc:HGNC:51473]	2.19899	3.69882	3.95588	0.935019	0.349779	0.999484	0	0	0	0	0	13.1939
ENSG00000277535	CT47C1	cancer/testis antigen family 47 member C1 [Source:HGNC Symbol;Acc:HGNC:53820]	2.19899	3.69882	3.95588	0.935019	0.349779	0.999484	0	0	0	0	0	13.1939
ENSG00000277769	RBM22P4	RNA binding motif protein 22 pseudogene 4 [Source:HGNC Symbol;Acc:HGNC:39697]	2.19899	3.69882	3.95588	0.935019	0.349779	0.999484	0	0	0	0	0	13.1939
ENSG00000277809	None	None	2.19899	3.69882	3.95588	0.935019	0.349779	0.999484	0	0	0	0	0	13.1939
ENSG00000277825	None	novel transcript	2.19899	3.69882	3.95588	0.935019	0.349779	0.999484	0	0	0	0	0	13.1939
ENSG00000277862	PRAMEF34P	PRAME family member 34, pseudogene [Source:HGNC Symbol;Acc:HGNC:51895]	2.19899	3.69882	3.95588	0.935019	0.349779	0.999484	0	0	0	0	0	13.1939
ENSG00000277907	None	metallo-beta-lactamase domain containing 2 (MBLAC2) pseudogene	2.19899	3.69882	3.95588	0.935019	0.349779	0.999484	0	0	0	0	0	13.1939
ENSG00000278106	None	tubulin tyrosine ligase-like family, member 1 (TTLL1) pseudogene	2.19899	3.69882	3.95588	0.935019	0.349779	0.999484	0	0	0	0	0	13.1939
ENSG00000278184	NF1P11	neurofibromin 1 pseudogene 11 [Source:HGNC Symbol;Acc:HGNC:51738]	2.19899	3.69882	3.95588	0.935019	0.349779	0.999484	0	0	0	0	0	13.1939
ENSG00000278205	None	zinc finger protein 195 (ZNF195) pseudogene	2.19899	3.69882	3.95588	0.935019	0.349779	0.999484	0	0	0	0	0	13.1939
ENSG00000278256	None	peroxisomal membrane protein 2, 22k (PXMP2) pseudogene	2.19899	3.69882	3.95588	0.935019	0.349779	0.999484	0	0	0	0	0	13.1939
ENSG00000278319	None	family with sequence similarity 156, member A (FAM156A) pseudogene	2.19899	3.69882	3.95588	0.935019	0.349779	0.999484	0	0	0	0	0	13.1939
ENSG00000278367	None	novel transcript, antisense to PROCR	2.19899	3.69882	3.95588	0.935019	0.349779	0.999484	0	0	0	0	0	13.1939
ENSG00000278374	U4	U4 spliceosomal RNA [Source:RFAM;Acc:RF00015]	2.19899	3.69882	3.95588	0.935019	0.349779	0.999484	0	0	0	0	0	13.1939
ENSG00000278577	None	zinc finger protein 679 (ZNF679) pseudogene	2.19899	3.69882	3.95588	0.935019	0.349779	0.999484	0	0	0	0	0	13.1939
ENSG00000278593	None	heat shock 70kDa protein 8 (HSPA8) pseudogene	2.19899	3.69882	3.95588	0.935019	0.349779	0.999484	0	0	0	0	0	13.1939
ENSG00000278626	None	novel transcript	2.19899	3.69882	3.95588	0.935019	0.349779	0.999484	0	0	0	0	0	13.1939
ENSG00000278678	CYCSP41	CYCS pseudogene 41 [Source:HGNC Symbol;Acc:HGNC:2580]	2.19899	3.69882	3.95588	0.935019	0.349779	0.999484	0	0	0	0	0	13.1939
ENSG00000278745	None	triggering receptor expressed on myeloid cells 1 (TREM1) pseudogene	2.19899	3.69882	3.95588	0.935019	0.349779	0.999484	0	0	0	0	0	13.1939
ENSG00000278752	None	None	2.19899	3.69882	3.95588	0.935019	0.349779	0.999484	0	0	0	0	0	13.1939
ENSG00000278857	IGKV1D-12	immunoglobulin kappa variable 1D-12 [Source:HGNC Symbol;Acc:HGNC:5746]	2.19899	3.69882	3.95588	0.935019	0.349779	0.999484	0	0	0	0	0	13.1939
ENSG00000279029	None	TEC	2.19899	3.69882	3.95588	0.935019	0.349779	0.999484	0	0	0	0	0	13.1939
ENSG00000279043	None	TEC	2.19899	3.69882	3.95588	0.935019	0.349779	0.999484	0	0	0	0	0	13.1939
ENSG00000279134	None	TEC	2.19899	3.69882	3.95588	0.935019	0.349779	0.999484	0	0	0	0	0	13.1939
ENSG00000279142	None	novel transcript	2.19899	3.69882	3.95588	0.935019	0.349779	0.999484	0	0	0	0	0	13.1939
ENSG00000279205	None	TEC	2.19899	3.69882	3.95588	0.935019	0.349779	0.999484	0	0	0	0	0	13.1939
ENSG00000279237	None	TEC	2.19899	3.69882	3.95588	0.935019	0.349779	0.999484	0	0	0	0	0	13.1939
ENSG00000279590	None	TEC	2.19899	3.69882	3.95588	0.935019	0.349779	0.999484	0	0	0	0	0	13.1939
ENSG00000279773	None	TEC	2.19899	3.69882	3.95588	0.935019	0.349779	0.999484	0	0	0	0	0	13.1939
ENSG00000279928	DDX11L17	DEAD/H-box helicase 11 like 17 (pseudogene) [Source:HGNC Symbol;Acc:HGNC:55080]	2.19899	3.69882	3.95588	0.935019	0.349779	0.999484	0	0	0	0	0	13.1939
ENSG00000279961	OR8U3	olfactory receptor family 8 subfamily U member 3 [Source:HGNC Symbol;Acc:HGNC:14841]	2.19899	3.69882	3.95588	0.935019	0.349779	0.999484	0	0	0	0	0	13.1939
ENSG00000280000	None	TEC	2.19899	3.69882	3.95588	0.935019	0.349779	0.999484	0	0	0	0	0	13.1939
ENSG00000280004	None	None	2.19899	3.69882	3.95588	0.935019	0.349779	0.999484	0	0	0	0	0	13.1939
ENSG00000280021	OR51F1	olfactory receptor family 51 subfamily F member 1 [Source:HGNC Symbol;Acc:HGNC:15196]	2.19899	3.69882	3.95588	0.935019	0.349779	0.999484	0	0	0	0	0	13.1939
ENSG00000280098	None	TEC	2.19899	3.69882	3.95588	0.935019	0.349779	0.999484	0	0	0	0	0	13.1939
ENSG00000280145	None	novel transcript	2.19899	3.69882	3.95588	0.935019	0.349779	0.999484	0	0	0	0	0	13.1939
ENSG00000280205	None	TEC	2.19899	3.69882	3.95588	0.935019	0.349779	0.999484	0	0	0	0	0	13.1939
ENSG00000280217	None	novel transcript	2.19899	3.69882	3.95588	0.935019	0.349779	0.999484	0	0	0	0	0	13.1939
ENSG00000280268	None	TEC	2.19899	3.69882	3.95588	0.935019	0.349779	0.999484	0	0	0	0	0	13.1939
ENSG00000280291	None	TEC	2.19899	3.69882	3.95588	0.935019	0.349779	0.999484	0	0	0	0	0	13.1939
ENSG00000280326	None	TEC	2.19899	3.69882	3.95588	0.935019	0.349779	0.999484	0	0	0	0	0	13.1939
ENSG00000280372	None	TEC	2.19899	3.69882	3.95588	0.935019	0.349779	0.999484	0	0	0	0	0	13.1939
ENSG00000280707	HPAT5	human pluripotency-associated transcript 5 [Source:NCBI gene (formerly Entrezgene);Acc:112590798]	2.19899	3.69882	3.95588	0.935019	0.349779	0.999484	0	0	0	0	0	13.1939
ENSG00000280920	None	human papillomavirus (type 18) E5 central sequence-like 1	2.19899	3.69882	3.95588	0.935019	0.349779	0.999484	0	0	0	0	0	13.1939
ENSG00000281477	LINC01955	long intergenic non-protein coding RNA 1955 [Source:HGNC Symbol;Acc:HGNC:52780]	2.19899	3.69882	3.95588	0.935019	0.349779	0.999484	0	0	0	0	0	13.1939
ENSG00000282757	DUXB	double homeobox B [Source:HGNC Symbol;Acc:HGNC:33345]	2.19899	3.69882	3.95588	0.935019	0.349779	0.999484	0	0	0	0	0	13.1939
ENSG00000282828	None	novel transcript	2.19899	3.69882	3.95588	0.935019	0.349779	0.999484	0	0	0	0	0	13.1939
ENSG00000282925	None	novel transcript	2.19899	3.69882	3.95588	0.935019	0.349779	0.999484	0	0	0	0	0	13.1939
ENSG00000282950	None	novel transcript	2.19899	3.69882	3.95588	0.935019	0.349779	0.999484	0	0	0	0	0	13.1939
ENSG00000283197	None	mitochondrially encoded NADH 4L dehydrogenase (MT-ND4L) pseudogene	2.19899	3.69882	3.95588	0.935019	0.349779	0.999484	0	0	0	0	0	13.1939
ENSG00000283269	None	SHC SH2-domain binding protein 1 (SHCBP1) pseudogene	2.19899	3.69882	3.95588	0.935019	0.349779	0.999484	0	0	0	0	0	13.1939
ENSG00000283625	TEDDM3P	transmembrane epididymal protein 3, pseudogene [Source:HGNC Symbol;Acc:HGNC:56610]	2.19899	3.69882	3.95588	0.935019	0.349779	0.999484	0	0	0	0	0	13.1939
ENSG00000283761	None	novel protein	2.19899	3.69882	3.95588	0.935019	0.349779	0.999484	0	0	0	0	0	13.1939
ENSG00000283940	MTND3P15	MT-ND3 pseudogene 15 [Source:HGNC Symbol;Acc:HGNC:52075]	2.19899	3.69882	3.95588	0.935019	0.349779	0.999484	0	0	0	0	0	13.1939
ENSG00000283980	GNG14	G protein subunit gamma 14 [Source:HGNC Symbol;Acc:HGNC:53439]	2.19899	3.69882	3.95588	0.935019	0.349779	0.999484	0	0	0	0	0	13.1939
ENSG00000284209	None	novel protein similar to cyclin Y CCNY	2.19899	3.69882	3.95588	0.935019	0.349779	0.999484	0	0	0	0	0	13.1939
ENSG00000284376	None	novel transcript	2.19899	3.69882	3.95588	0.935019	0.349779	0.999484	0	0	0	0	0	13.1939
ENSG00000284601	None	novel transcript	2.19899	3.69882	3.95588	0.935019	0.349779	0.999484	0	0	0	0	0	13.1939
ENSG00000284680	OR8B2	olfactory receptor family 8 subfamily B member 2 [Source:HGNC Symbol;Acc:HGNC:8471]	2.19899	3.69882	3.95588	0.935019	0.349779	0.999484	0	0	0	0	0	13.1939
ENSG00000284692	None	novel transcript	2.19899	3.69882	3.95588	0.935019	0.349779	0.999484	0	0	0	0	0	13.1939
ENSG00000284823	None	novel transcript, antisense to CDYL	2.19899	3.69882	3.95588	0.935019	0.349779	0.999484	0	0	0	0	0	13.1939
ENSG00000285540	None	novel transcript	2.19899	3.69882	3.95588	0.935019	0.349779	0.999484	0	0	0	0	0	13.1939
ENSG00000285559	None	novel transcript, antisense to CCT6B	2.19899	3.69882	3.95588	0.935019	0.349779	0.999484	0	0	0	0	0	13.1939
ENSG00000285562	None	novel transcript	2.19899	3.69882	3.95588	0.935019	0.349779	0.999484	0	0	0	0	0	13.1939
ENSG00000285563	None	novel transcript	2.19899	3.69882	3.95588	0.935019	0.349779	0.999484	0	0	0	0	0	13.1939
ENSG00000285703	None	novel transcript	2.19899	3.69882	3.95588	0.935019	0.349779	0.999484	0	0	0	0	0	13.1939
ENSG00000285709	None	Novel transcript	2.19899	3.69882	3.95588	0.935019	0.349779	0.999484	0	0	0	0	0	13.1939
ENSG00000285760	None	novel olfactory receptor pseudogene	2.19899	3.69882	3.95588	0.935019	0.349779	0.999484	0	0	0	0	0	13.1939
ENSG00000285775	None	novel transcript	2.19899	3.69882	3.95588	0.935019	0.349779	0.999484	0	0	0	0	0	13.1939
ENSG00000285776	5S_rRNA	5S ribosomal RNA [Source:RFAM;Acc:RF00001]	2.19899	3.69882	3.95588	0.935019	0.349779	0.999484	0	0	0	0	0	13.1939
ENSG00000285811	None	novel transcript	2.19899	3.69882	3.95588	0.935019	0.349779	0.999484	0	0	0	0	0	13.1939
ENSG00000285820	None	Novel transcript, antisense to ASTN2	2.19899	3.69882	3.95588	0.935019	0.349779	0.999484	0	0	0	0	0	13.1939
ENSG00000285869	LINC02858	long intergenic non-protein coding RNA 2858 [Source:HGNC Symbol;Acc:HGNC:54395]	2.19899	3.69882	3.95588	0.935019	0.349779	0.999484	0	0	0	0	0	13.1939
ENSG00000285883	None	novel transcript	2.19899	3.69882	3.95588	0.935019	0.349779	0.999484	0	0	0	0	0	13.1939
ENSG00000285892	None	novel transcript	2.19899	3.69882	3.95588	0.935019	0.349779	0.999484	0	0	0	0	0	13.1939
ENSG00000285912	5S_rRNA	5S ribosomal RNA [Source:RFAM;Acc:RF00001]	2.19899	3.69882	3.95588	0.935019	0.349779	0.999484	0	0	0	0	0	13.1939
ENSG00000285927	None	proline rich 23 domain containing 1 (PRR23D1) pseudogene	2.19899	3.69882	3.95588	0.935019	0.349779	0.999484	0	0	0	0	0	13.1939
ENSG00000286005	None	SLAM family member 5-like pseudogene	2.19899	3.69882	3.95588	0.935019	0.349779	0.999484	0	0	0	0	0	13.1939
ENSG00000286054	None	TEC	2.19899	3.69882	3.95588	0.935019	0.349779	0.999484	0	0	0	0	0	13.1939
ENSG00000286119	None	novel trasncript	2.19899	3.69882	3.95588	0.935019	0.349779	0.999484	0	0	0	0	0	13.1939
ENSG00000286192	None	Novel protein	2.19899	3.69882	3.95588	0.935019	0.349779	0.999484	0	0	0	0	0	13.1939
ENSG00000286203	None	tripartite motif-containing protein 54 pseudogene	2.19899	3.69882	3.95588	0.935019	0.349779	0.999484	0	0	0	0	0	13.1939
ENSG00000286238	None	novel transcript	2.19899	3.69882	3.95588	0.935019	0.349779	0.999484	0	0	0	0	0	13.1939
ENSG00000286251	None	novel transcript	2.19899	3.69882	3.95588	0.935019	0.349779	0.999484	0	0	0	0	0	13.1939
ENSG00000286270	None	novel transcript	2.19899	3.69882	3.95588	0.935019	0.349779	0.999484	0	0	0	0	0	13.1939
ENSG00000286306	None	novel transcript	2.19899	3.69882	3.95588	0.935019	0.349779	0.999484	0	0	0	0	0	13.1939
ENSG00000286307	None	novel transcript, antisense to HDAC4	2.19899	3.69882	3.95588	0.935019	0.349779	0.999484	0	0	0	0	0	13.1939
ENSG00000286381	NHIP	neuronal hypoxia inducible, placenta associated [Source:HGNC Symbol;Acc:HGNC:55561]	2.19899	3.69882	3.95588	0.935019	0.349779	0.999484	0	0	0	0	0	13.1939
ENSG00000286387	None	novel transcript	2.19899	3.69882	3.95588	0.935019	0.349779	0.999484	0	0	0	0	0	13.1939
ENSG00000286394	None	novel transcript, antisense to TMEM132D	2.19899	3.69882	3.95588	0.935019	0.349779	0.999484	0	0	0	0	0	13.1939
ENSG00000286409	None	novel transcript	2.19899	3.69882	3.95588	0.935019	0.349779	0.999484	0	0	0	0	0	13.1939
ENSG00000286437	None	novel transcript, antisense to ANGEL1	2.19899	3.69882	3.95588	0.935019	0.349779	0.999484	0	0	0	0	0	13.1939
ENSG00000286454	None	novel transcript	2.19899	3.69882	3.95588	0.935019	0.349779	0.999484	0	0	0	0	0	13.1939
ENSG00000286474	None	novel transcript	2.19899	3.69882	3.95588	0.935019	0.349779	0.999484	0	0	0	0	0	13.1939
ENSG00000286595	None	novel transcript	2.19899	3.69882	3.95588	0.935019	0.349779	0.999484	0	0	0	0	0	13.1939
ENSG00000286604	None	novel transcript	2.19899	3.69882	3.95588	0.935019	0.349779	0.999484	0	0	0	0	0	13.1939
ENSG00000286639	None	novel transcript	2.19899	3.69882	3.95588	0.935019	0.349779	0.999484	0	0	0	0	0	13.1939
ENSG00000286661	None	novel transcript	2.19899	3.69882	3.95588	0.935019	0.349779	0.999484	0	0	0	0	0	13.1939
ENSG00000286693	None	novel transcript, antisense to UNC5D	2.19899	3.69882	3.95588	0.935019	0.349779	0.999484	0	0	0	0	0	13.1939
ENSG00000286746	None	novel transcript	2.19899	3.69882	3.95588	0.935019	0.349779	0.999484	0	0	0	0	0	13.1939
ENSG00000286773	None	novel transcript, sense intronic to OBSCN	2.19899	3.69882	3.95588	0.935019	0.349779	0.999484	0	0	0	0	0	13.1939
ENSG00000286777	None	novel transcript	2.19899	3.69882	3.95588	0.935019	0.349779	0.999484	0	0	0	0	0	13.1939
ENSG00000286796	None	novel transcript	2.19899	3.69882	3.95588	0.935019	0.349779	0.999484	0	0	0	0	0	13.1939
ENSG00000286858	None	novel transcript	2.19899	3.69882	3.95588	0.935019	0.349779	0.999484	0	0	0	0	0	13.1939
ENSG00000286882	None	novel transcript, antisense to FER	2.19899	3.69882	3.95588	0.935019	0.349779	0.999484	0	0	0	0	0	13.1939
ENSG00000286902	None	novel transcript	2.19899	3.69882	3.95588	0.935019	0.349779	0.999484	0	0	0	0	0	13.1939
ENSG00000286919	None	novel transcript	2.19899	3.69882	3.95588	0.935019	0.349779	0.999484	0	0	0	0	0	13.1939
ENSG00000287040	None	novel transcript	2.19899	3.69882	3.95588	0.935019	0.349779	0.999484	0	0	0	0	0	13.1939
ENSG00000287048	None	novel transcript	2.19899	3.69882	3.95588	0.935019	0.349779	0.999484	0	0	0	0	0	13.1939
ENSG00000287050	None	novel transcript	2.19899	3.69882	3.95588	0.935019	0.349779	0.999484	0	0	0	0	0	13.1939
ENSG00000287053	None	novel transcript	2.19899	3.69882	3.95588	0.935019	0.349779	0.999484	0	0	0	0	0	13.1939
ENSG00000287065	None	novel transcript	2.19899	3.69882	3.95588	0.935019	0.349779	0.999484	0	0	0	0	0	13.1939
ENSG00000287101	None	novel transcript	2.19899	3.69882	3.95588	0.935019	0.349779	0.999484	0	0	0	0	0	13.1939
ENSG00000287130	None	novel transcript	2.19899	3.69882	3.95588	0.935019	0.349779	0.999484	0	0	0	0	0	13.1939
ENSG00000287142	None	novel transcript, antisense to PRKD1	2.19899	3.69882	3.95588	0.935019	0.349779	0.999484	0	0	0	0	0	13.1939
ENSG00000287159	None	novel transcript, antisense to GPC5	2.19899	3.69882	3.95588	0.935019	0.349779	0.999484	0	0	0	0	0	13.1939
ENSG00000287204	None	novel transcript	2.19899	3.69882	3.95588	0.935019	0.349779	0.999484	0	0	0	0	0	13.1939
ENSG00000287210	None	novel transcript	2.19899	3.69882	3.95588	0.935019	0.349779	0.999484	0	0	0	0	0	13.1939
ENSG00000287298	None	novel transcript	2.19899	3.69882	3.95588	0.935019	0.349779	0.999484	0	0	0	0	0	13.1939
ENSG00000287307	None	novel transcript	2.19899	3.69882	3.95588	0.935019	0.349779	0.999484	0	0	0	0	0	13.1939
ENSG00000287313	None	novel transcript	2.19899	3.69882	3.95588	0.935019	0.349779	0.999484	0	0	0	0	0	13.1939
ENSG00000287324	None	novel transcript	2.19899	3.69882	3.95588	0.935019	0.349779	0.999484	0	0	0	0	0	13.1939
ENSG00000287327	None	novel transcript	2.19899	3.69882	3.95588	0.935019	0.349779	0.999484	0	0	0	0	0	13.1939
ENSG00000287396	None	novel transcript	2.19899	3.69882	3.95588	0.935019	0.349779	0.999484	0	0	0	0	0	13.1939
ENSG00000287432	None	novel transcript	2.19899	3.69882	3.95588	0.935019	0.349779	0.999484	0	0	0	0	0	13.1939
ENSG00000287451	None	novel transcript, antisense to DPP10	2.19899	3.69882	3.95588	0.935019	0.349779	0.999484	0	0	0	0	0	13.1939
ENSG00000287499	None	novel transcript	2.19899	3.69882	3.95588	0.935019	0.349779	0.999484	0	0	0	0	0	13.1939
ENSG00000287503	None	novel transcript, antisense to ETFA	2.19899	3.69882	3.95588	0.935019	0.349779	0.999484	0	0	0	0	0	13.1939
ENSG00000287571	None	novel transcript	2.19899	3.69882	3.95588	0.935019	0.349779	0.999484	0	0	0	0	0	13.1939
ENSG00000287633	None	novel transcript	2.19899	3.69882	3.95588	0.935019	0.349779	0.999484	0	0	0	0	0	13.1939
ENSG00000287749	None	novel transcript	2.19899	3.69882	3.95588	0.935019	0.349779	0.999484	0	0	0	0	0	13.1939
ENSG00000287801	None	novel transcript	2.19899	3.69882	3.95588	0.935019	0.349779	0.999484	0	0	0	0	0	13.1939
ENSG00000287833	None	novel transcript	2.19899	3.69882	3.95588	0.935019	0.349779	0.999484	0	0	0	0	0	13.1939
ENSG00000287885	None	novel transcript	2.19899	3.69882	3.95588	0.935019	0.349779	0.999484	0	0	0	0	0	13.1939
ENSG00000287940	None	novel transcript	2.19899	3.69882	3.95588	0.935019	0.349779	0.999484	0	0	0	0	0	13.1939
ENSG00000287968	None	novel transcript	2.19899	3.69882	3.95588	0.935019	0.349779	0.999484	0	0	0	0	0	13.1939
ENSG00000287973	None	novel transcript	2.19899	3.69882	3.95588	0.935019	0.349779	0.999484	0	0	0	0	0	13.1939
ENSG00000287991	None	novel transcript	2.19899	3.69882	3.95588	0.935019	0.349779	0.999484	0	0	0	0	0	13.1939
ENSG00000288068	None	novel transcript, sense intronic to NOX5	2.19899	3.69882	3.95588	0.935019	0.349779	0.999484	0	0	0	0	0	13.1939
ENSG00000288098	None	novel transcript	2.19899	3.69882	3.95588	0.935019	0.349779	0.999484	0	0	0	0	0	13.1939
ENSG00000288105	None	novel transcript, antisense to ROBO1	2.19899	3.69882	3.95588	0.935019	0.349779	0.999484	0	0	0	0	0	13.1939
ENSG00000288691	None	novel transcript	2.19899	3.69882	3.95588	0.935019	0.349779	0.999484	0	0	0	0	0	13.1939
ENSG00000288742	None	novel transcript	2.19899	3.69882	3.95588	0.935019	0.349779	0.999484	0	0	0	0	0	13.1939
ENSG00000288780	None	novel transcript, sense intronic to HTR1F	2.19899	3.69882	3.95588	0.935019	0.349779	0.999484	0	0	0	0	0	13.1939
ENSG00000288843	None	novel transcript	2.19899	3.69882	3.95588	0.935019	0.349779	0.999484	0	0	0	0	0	13.1939
ENSG00000288948	None	novel transcript, sense intronic to MAP4K4	2.19899	3.69882	3.95588	0.935019	0.349779	0.999484	0	0	0	0	0	13.1939
ENSG00000289164	None	novel transcript, sense intronic to RANBP10	2.19899	3.69882	3.95588	0.935019	0.349779	0.999484	0	0	0	0	0	13.1939
ENSG00000289176	None	novel transcript	2.19899	3.69882	3.95588	0.935019	0.349779	0.999484	0	0	0	0	0	13.1939
ENSG00000289271	None	novel transcript, sense intronic to PCSK6	2.19899	3.69882	3.95588	0.935019	0.349779	0.999484	0	0	0	0	0	13.1939
ENSG00000289301	None	novel transcript	2.19899	3.69882	3.95588	0.935019	0.349779	0.999484	0	0	0	0	0	13.1939
ENSG00000289389	None	novel transcript	2.19899	3.69882	3.95588	0.935019	0.349779	0.999484	0	0	0	0	0	13.1939
ENSG00000289409	None	novel transcript	2.19899	3.69882	3.95588	0.935019	0.349779	0.999484	0	0	0	0	0	13.1939
ENSG00000289479	None	novel transcript, antisense to PCDH11X	2.19899	3.69882	3.95588	0.935019	0.349779	0.999484	0	0	0	0	0	13.1939
ENSG00000289495	None	novel transcript	2.19899	3.69882	3.95588	0.935019	0.349779	0.999484	0	0	0	0	0	13.1939
ENSG00000289591	None	novel transcript	2.19899	3.69882	3.95588	0.935019	0.349779	0.999484	0	0	0	0	0	13.1939
ENSG00000289713	None	SH2 domain containing 1B (SH2D1B) pseudogene	2.19899	3.69882	3.95588	0.935019	0.349779	0.999484	0	0	0	0	0	13.1939
ENSG00000289892	None	novel transcript	2.19899	3.69882	3.95588	0.935019	0.349779	0.999484	0	0	0	0	0	13.1939
ENSG00000289925	None	novel transcript	2.19899	3.69882	3.95588	0.935019	0.349779	0.999484	0	0	0	0	0	13.1939
ENSG00000289946	None	novel transcript, antisense to TXNRD2	2.19899	3.69882	3.95588	0.935019	0.349779	0.999484	0	0	0	0	0	13.1939
ENSG00000290056	None	novel transcript	2.19899	3.69882	3.95588	0.935019	0.349779	0.999484	0	0	0	0	0	13.1939
ENSG00000290084	None	novel transcript	2.19899	3.69882	3.95588	0.935019	0.349779	0.999484	0	0	0	0	0	13.1939
ENSG00000290116	None	novel transcript	2.19899	3.69882	3.95588	0.935019	0.349779	0.999484	0	0	0	0	0	13.1939
ENSG00000290234	None	novel transcript	2.19899	3.69882	3.95588	0.935019	0.349779	0.999484	0	0	0	0	0	13.1939
ENSG00000290338	FGD5P1	FYVE, RhoGEF and PH domain containing 5 pseudogene 1 [Source:NCBI gene (formerly Entrezgene);Acc:100132526]	2.19899	3.69882	3.95588	0.935019	0.349779	0.999484	0	0	0	0	0	13.1939
ENSG00000290412	None	novel transcript	2.19899	3.69882	3.95588	0.935019	0.349779	0.999484	0	0	0	0	0	13.1939
ENSG00000290437	None	novel transcript	2.19899	3.69882	3.95588	0.935019	0.349779	0.999484	0	0	0	0	0	13.1939
ENSG00000290475	AP1B1P1	AP1B1 pseudogene 1 [Source:NCBI gene (formerly Entrezgene);Acc:23782]	2.19899	3.69882	3.95588	0.935019	0.349779	0.999484	0	0	0	0	0	13.1939
ENSG00000290547	None	novel transcript	2.19899	3.69882	3.95588	0.935019	0.349779	0.999484	0	0	0	0	0	13.1939
ENSG00000290590	None	novel transcript	2.19899	3.69882	3.95588	0.935019	0.349779	0.999484	0	0	0	0	0	13.1939
ENSG00000290808	None	novel transcript	2.19899	3.69882	3.95588	0.935019	0.349779	0.999484	0	0	0	0	0	13.1939
ENSG00000290836	PMCHL2	pro-melanin concentrating hormone like 2 (pseudogene) [Source:HGNC Symbol;Acc:HGNC:9111]	2.19899	3.69882	3.95588	0.935019	0.349779	0.999484	0	0	0	0	0	13.1939
ENSG00000290925	LRRC37A11P	leucine rich repeat containing 37 member A11, pseudogene [Source:HGNC Symbol;Acc:HGNC:43815]	2.19899	3.69882	3.95588	0.935019	0.349779	0.999484	0	0	0	0	0	13.1939
ENSG00000290955	None	novel transcript	2.19899	3.69882	3.95588	0.935019	0.349779	0.999484	0	0	0	0	0	13.1939
ENSG00000290973	None	novel transcript	2.19899	3.69882	3.95588	0.935019	0.349779	0.999484	0	0	0	0	0	13.1939
ENSG00000291017	None	novel transcript	2.19899	3.69882	3.95588	0.935019	0.349779	0.999484	0	0	0	0	0	13.1939
ENSG00000291164	C3P1	complement component 3 precursor pseudogene [Source:HGNC Symbol;Acc:HGNC:34414]	2.19899	3.69882	3.95588	0.935019	0.349779	0.999484	0	0	0	0	0	13.1939
ENSG00000291191	OR4F13P	olfactory receptor family 4 subfamily F member 13 pseudogene [Source:HGNC Symbol;Acc:HGNC:15076]	2.19899	3.69882	3.95588	0.935019	0.349779	0.999484	0	0	0	0	0	13.1939
ENSG00000291225	None	novel transcript	2.19899	3.69882	3.95588	0.935019	0.349779	0.999484	0	0	0	0	0	13.1939
ENSG00000291274	None	novel transcript	2.19899	3.69882	3.95588	0.935019	0.349779	0.999484	0	0	0	0	0	13.1939
ENSG00000287032	None	novel transcript	4.61102	3.69597	2.53665	1.45703	0.145109	0.999484	0.26471	0.533455	0	0.480141	0	26.3878
ENSG00000227244	LINC00845	long intergenic non-protein coding RNA 845 [Source:HGNC Symbol;Acc:HGNC:45033]	4.54616	3.69152	3.28039	1.12533	0.26045	0.999484	0	0.889091	0	0	0	26.3878
ENSG00000243321	LINC01998	long intergenic non-protein coding RNA 1998 [Source:HGNC Symbol;Acc:HGNC:52832]	4.54616	3.69152	3.28039	1.12533	0.26045	0.999484	0	0.889091	0	0	0	26.3878
ENSG00000267193	None	novel transcript, antisense to SLC14A1 and SLC14A2	4.54616	3.69152	3.28039	1.12533	0.26045	0.999484	0	0.889091	0	0	0	26.3878
ENSG00000232709	MARK2P9	MARK2 pseudogene 9 [Source:HGNC Symbol;Acc:HGNC:39800]	4.7062	3.69012	2.77747	1.32859	0.183983	0.999484	0	0.889091	0	0.960281	0	26.3878
ENSG00000182257	PRR34	PRR34 long non-coding RNA [Source:HGNC Symbol;Acc:HGNC:25606]	12.3571	3.68673	2.05933	1.79026	0.0734127	0.999484	0.79413	0.711273	5.70731	0.960281	0	65.9696
ENSG00000216031	MIR298	microRNA 298 [Source:HGNC Symbol;Acc:HGNC:33634]	0.48905	3.68555	3.95604	0.931626	0.35153	0.999484	0	0	0	0	2.9343	0
ENSG00000223838	None	novel transcript	0.48905	3.68555	3.95604	0.931626	0.35153	0.999484	0	0	0	0	2.9343	0
ENSG00000248608	None	inositol-3-phosphate synthase 1 (ISYNA1) pseudogene	0.48905	3.68555	3.95604	0.931626	0.35153	0.999484	0	0	0	0	2.9343	0
ENSG00000254158	None	F-box and WD repeat domain containing 2 (FBXW2) pseudogene	0.48905	3.68555	3.95604	0.931626	0.35153	0.999484	0	0	0	0	2.9343	0
ENSG00000258175	LINC02300	long intergenic non-protein coding RNA 2300 [Source:HGNC Symbol;Acc:HGNC:53219]	0.48905	3.68555	3.95604	0.931626	0.35153	0.999484	0	0	0	0	2.9343	0
ENSG00000241280	None	novel transcript	0.486081	3.67988	3.95611	0.930176	0.35228	0.999484	0	0	0	0.960281	1.9562	0
ENSG00000250043	None	novel transcript	0.486081	3.67988	3.95611	0.930176	0.35228	0.999484	0	0	0	0.960281	1.9562	0
ENSG00000213590	None	ribosomal protein L30 (RPL30) pseudogene	0.484596	3.67704	3.95615	0.929449	0.352657	0.999484	0	0	0	1.44042	1.46715	0
ENSG00000237013	LINC01812	long intergenic non-protein coding RNA 1812 [Source:HGNC Symbol;Acc:HGNC:52616]	0.484596	3.67704	3.95615	0.929449	0.352657	0.999484	0	0	0	1.44042	1.46715	0
ENSG00000287535	None	novel transcript	0.483111	3.67419	3.95619	0.928719	0.353035	0.999484	0	0	0	1.92056	0.978101	0
ENSG00000256464	YWHABP2	tyrosine 3-monooxygenase/tryptophan 5-monooxygenase activation protein beta pseudogene 2 [Source:HGNC Symbol;Acc:HGNC:50295]	0.481626	3.67133	3.95622	0.927988	0.353414	0.999484	0	0	0	2.4007	0.48905	0
ENSG00000174564	IL20RB	interleukin 20 receptor subunit beta [Source:HGNC Symbol;Acc:HGNC:6004]	18.7748	3.66906	1.25732	2.91817	0.00352093	0.999484	5.2942	1.42255	0	61.9382	17.6058	26.3878
ENSG00000200156	RNU5B-1	RNA, U5B small nuclear 1 [Source:HGNC Symbol;Acc:HGNC:10212]	0.480141	3.66846	3.95626	0.927254	0.353794	0.999484	0	0	0	2.88084	0	0
ENSG00000253392	None	novel transcript, antisense to ZNF57	0.480141	3.66846	3.95626	0.927254	0.353794	0.999484	0	0	0	2.88084	0	0
ENSG00000279859	None	TEC	0.480141	3.66846	3.95626	0.927254	0.353794	0.999484	0	0	0	2.88084	0	0
ENSG00000266521	None	novel transcript	5.51221	3.6666	2.962	1.23788	0.21576	0.999484	0	0	5.70731	0	0.978101	26.3878
ENSG00000286085	None	novel transcript, antisense to SLITRK2	2.9859	3.6661	2.40396	1.52503	0.127252	0.999484	0	0.355636	0	1.92056	2.44525	13.1939
ENSG00000180708	OR10K2	olfactory receptor family 10 subfamily K member 2 [Source:HGNC Symbol;Acc:HGNC:14826]	5.50924	3.66516	2.96221	1.23731	0.215974	0.999484	0	0	5.70731	0.960281	0	26.3878
ENSG00000215086	NPM1P24	nucleophosmin 1 pseudogene 24 [Source:HGNC Symbol;Acc:HGNC:45097]	5.50924	3.66516	2.96221	1.23731	0.215974	0.999484	0	0	5.70731	0.960281	0	26.3878
ENSG00000240499	None	novel transcript, antisense to CADPS2	5.50924	3.66516	2.96221	1.23731	0.215974	0.999484	0	0	5.70731	0.960281	0	26.3878
ENSG00000148680	HTR7	5-hydroxytryptamine receptor 7 [Source:HGNC Symbol;Acc:HGNC:5302]	34.7104	3.6629	1.14616	3.1958	0.00139445	0.999484	3.70594	1.24473	17.1219	59.0573	100.744	26.3878
ENSG00000228016	RAPGEF4-AS1	RAPGEF4 antisense RNA 1 [Source:HGNC Symbol;Acc:HGNC:28081]	4.78771	3.64607	2.43684	1.49623	0.134594	0.999484	0	0.889091	0	0.960281	0.48905	26.3878
ENSG00000170465	KRT6C	keratin 6C [Source:HGNC Symbol;Acc:HGNC:20406]	4.19967	3.62888	2.80737	1.29263	0.19614	0.999484	0	0	5.70731	3.84113	15.6496	0
ENSG00000286606	None	novel transcript	5.30981	3.62302	2.27737	1.59088	0.111638	0.999484	0.79413	0.355636	0	4.32127	0	26.3878
ENSG00000237667	LINC01115	long intergenic non-protein coding RNA 1115 [Source:HGNC Symbol;Acc:HGNC:49258]	5.4307	3.61164	3.01945	1.19613	0.231647	0.999484	0	0	5.70731	0	0.48905	26.3878
ENSG00000255311	DLG2-AS2	DLG2 antisense RNA 2 [Source:HGNC Symbol;Acc:HGNC:40179]	5.4307	3.61164	3.01945	1.19613	0.231647	0.999484	0	0	5.70731	0	0.48905	26.3878
ENSG00000248954	None	novel transcript	5.42921	3.61091	3.01956	1.19584	0.231759	0.999484	0	0	5.70731	0.480141	0	26.3878
ENSG00000082126	MPP4	MAGUK p55 scaffold protein 4 [Source:HGNC Symbol;Acc:HGNC:13680]	5.86491	3.60931	2.27799	1.58443	0.113096	0.999484	0	0.177818	5.70731	0.960281	1.9562	26.3878
ENSG00000233725	NRAD1	non-coding RNA in the aldehyde dehydrogenase 1A pathway [Source:HGNC Symbol;Acc:HGNC:26981]	9.90983	3.58768	2.4273	1.47805	0.139393	0.999484	0.26471	0.711273	5.70731	0	0	52.7757
ENSG00000256377	MRPS35-DT	MRPS35 divergent transcript [Source:HGNC Symbol;Acc:HGNC:55490]	7.71561	3.58594	1.80734	1.98409	0.0472456	0.999484	1.32355	0.533455	0	1.92056	2.9343	39.5818
ENSG00000272582	None	novel transcript, antisense to C22orf23	7.79862	3.58403	2.27258	1.57707	0.114779	0.999484	0	0.533455	5.70731	0.480141	0.48905	39.5818
ENSG00000203711	LINC02901	long intergenic non-protein coding RNA 2901 [Source:HGNC Symbol;Acc:HGNC:21179]	7.45957	3.58008	1.88581	1.89843	0.0576396	0.999484	1.05884	0.711273	0	0.960281	2.44525	39.5818
ENSG00000224810	None	novel transcript (LOC149157)	2.89993	3.57942	2.53252	1.41339	0.157542	0.999484	0	0.355636	0	3.36098	0.48905	13.1939
ENSG00000144119	C1QL2	complement C1q like 2 [Source:HGNC Symbol;Acc:HGNC:24181]	3.6083	3.5771	2.24682	1.59207	0.111369	0.999484	0	0.711273	0	4.32127	3.42335	13.1939
ENSG00000259704	None	novel transcript, sense overlapping 3' UTR of BLM	4.55996	3.5664	2.89693	1.2311	0.218287	0.999484	0.79413	0.177818	0	0	0	26.3878
ENSG00000137745	MMP13	matrix metallopeptidase 13 [Source:HGNC Symbol;Acc:HGNC:7159]	23.8239	3.56544	1.43134	2.49097	0.0127393	0.999484	6.61775	0.355636	5.70731	69.6204	60.6423	0
ENSG00000276180	H4C9	H4 clustered histone 9 [Source:HGNC Symbol;Acc:HGNC:4793]	7.45727	3.56299	1.88539	1.88978	0.0587868	0.999484	0.52942	1.24473	0	1.92056	1.46715	39.5818
ENSG00000237166	LINC01792	long intergenic non-protein coding RNA 1792 [Source:HGNC Symbol;Acc:HGNC:52582]	4.96305	3.56178	2.10385	1.69298	0.0904596	0.999484	0.79413	0.177818	0	1.44042	0.978101	26.3878
ENSG00000165182	CXorf58	chromosome X open reading frame 58 [Source:HGNC Symbol;Acc:HGNC:26356]	4.73449	3.55391	2.80593	1.26657	0.205308	0.999484	1.05884	0	0	0.960281	0	26.3878
ENSG00000279954	None	novel transcript	11.9967	3.55018	2.42389	1.46466	0.143013	0.999484	0	4.08982	0	1.92056	0	65.9696
ENSG00000258593	None	novel transcript, antisense to KIAA0284	4.57445	3.54853	3.30692	1.07306	0.283243	0.999484	1.05884	0	0	0	0	26.3878
ENSG00000287030	None	novel transcript	4.57445	3.54853	3.30692	1.07306	0.283243	0.999484	1.05884	0	0	0	0	26.3878
ENSG00000105467	SYNGR4	synaptogyrin 4 [Source:HGNC Symbol;Acc:HGNC:11502]	4.56064	3.54601	2.87946	1.23149	0.218141	0.999484	0.26471	0.711273	0	0	0	26.3878
ENSG00000231023	LINC00326	long intergenic non-protein coding RNA 326 [Source:HGNC Symbol;Acc:HGNC:41926]	7.71792	3.53243	2.53447	1.39375	0.163392	0.999484	0.52942	0	5.70731	0	0.48905	39.5818
ENSG00000171711	DEFB4A	defensin beta 4A [Source:HGNC Symbol;Acc:HGNC:2767]	3.49456	3.52885	2.56719	1.3746	0.169256	0.999484	1.05884	0	0	7.68225	12.2263	0
ENSG00000222043	None	novel transcript	4.70701	3.52726	2.2426	1.57285	0.115755	0.999484	0.52942	0.355636	0	0.480141	0.48905	26.3878
ENSG00000264666	None	novel transcript	8.14983	3.52509	2.09247	1.68465	0.0920557	0.999484	0	0.711273	5.70731	1.92056	0.978101	39.5818
ENSG00000272235	None	novel transcript	9.4283	3.52369	2.13039	1.65401	0.0981256	0.999484	2.6471	0.177818	0	0.480141	0.48905	52.7757
ENSG00000241570	PAQR9-AS1	PAQR9 antisense RNA 1 [Source:HGNC Symbol;Acc:HGNC:50861]	4.57579	3.52179	3.2841	1.07238	0.28355	0.999484	0	1.06691	0	0	0	26.3878
ENSG00000100191	SLC5A4	solute carrier family 5 member 4 [Source:HGNC Symbol;Acc:HGNC:11039]	0.407542	3.51309	3.95835	0.887515	0.374802	0.999484	0	0	0	0	2.44525	0
ENSG00000189052	CGB5	chorionic gonadotropin subunit beta 5 [Source:HGNC Symbol;Acc:HGNC:16452]	0.407542	3.51309	3.95835	0.887515	0.374802	0.999484	0	0	0	0	2.44525	0
ENSG00000196433	ASMT	acetylserotonin O-methyltransferase [Source:HGNC Symbol;Acc:HGNC:750]	0.407542	3.51309	3.95835	0.887515	0.374802	0.999484	0	0	0	0	2.44525	0
ENSG00000200391	Y_RNA	Y RNA [Source:RFAM;Acc:RF00019]	0.407542	3.51309	3.95835	0.887515	0.374802	0.999484	0	0	0	0	2.44525	0
ENSG00000233682	FNDC1-AS1	FNDC1 antisense RNA 1 [Source:HGNC Symbol;Acc:HGNC:55706]	0.407542	3.51309	3.95835	0.887515	0.374802	0.999484	0	0	0	0	2.44525	0
ENSG00000287384	None	novel transcript	0.407542	3.51309	3.95835	0.887515	0.374802	0.999484	0	0	0	0	2.44525	0
ENSG00000174899	SLC66A1L	solute carrier family 66 member 1 like [Source:HGNC Symbol;Acc:HGNC:25146]	0.406057	3.50979	3.95839	0.88667	0.375257	0.999484	0	0	0	0.480141	1.9562	0
ENSG00000182816	KRTAP13-2	keratin associated protein 13-2 [Source:HGNC Symbol;Acc:HGNC:18923]	0.406057	3.50979	3.95839	0.88667	0.375257	0.999484	0	0	0	0.480141	1.9562	0
ENSG00000254298	None	novel transcript	0.406057	3.50979	3.95839	0.88667	0.375257	0.999484	0	0	0	0.480141	1.9562	0
ENSG00000269161	None	novel transcript, antisense PGLS	0.406057	3.50979	3.95839	0.88667	0.375257	0.999484	0	0	0	0.480141	1.9562	0
ENSG00000275630	None	novel transcript	0.406057	3.50979	3.95839	0.88667	0.375257	0.999484	0	0	0	0.480141	1.9562	0
ENSG00000277386	None	novel transcript, sense intronic to STARD13	0.404572	3.50647	3.95844	0.885822	0.375713	0.999484	0	0	0	0.960281	1.46715	0
ENSG00000234511	C5orf58	chromosome 5 open reading frame 58 [Source:HGNC Symbol;Acc:HGNC:37272]	2.11919	3.50536	2.98345	1.17494	0.24002	0.999484	0	0.533455	0	2.4007	9.78101	0
ENSG00000259087	None	novel transcript	1.78395	3.5037	2.86173	1.22433	0.220828	0.999484	0.26471	0.177818	0	0.480141	9.78101	0
ENSG00000128383	APOBEC3A	apolipoprotein B mRNA editing enzyme catalytic subunit 3A [Source:HGNC Symbol;Acc:HGNC:17343]	0.403087	3.50315	3.95849	0.884972	0.376172	0.999484	0	0	0	1.44042	0.978101	0
ENSG00000236617	CHFR-DT	CHFR divergent transcript [Source:HGNC Symbol;Acc:HGNC:55658]	0.403087	3.50315	3.95849	0.884972	0.376172	0.999484	0	0	0	1.44042	0.978101	0
ENSG00000259630	FABP5P9	fatty acid binding protein 5 pseudogene 9 [Source:HGNC Symbol;Acc:HGNC:31064]	0.403087	3.50315	3.95849	0.884972	0.376172	0.999484	0	0	0	1.44042	0.978101	0
ENSG00000272369	None	novel transcript	0.403087	3.50315	3.95849	0.884972	0.376172	0.999484	0	0	0	1.44042	0.978101	0
ENSG00000279393	None	TEC	0.403087	3.50315	3.95849	0.884972	0.376172	0.999484	0	0	0	1.44042	0.978101	0
ENSG00000258658	TOMM20L-DT	TOMM20L divergent transcript [Source:HGNC Symbol;Acc:HGNC:55443]	0.401602	3.49981	3.95853	0.884119	0.376632	0.999484	0	0	0	1.92056	0.48905	0
ENSG00000266401	None	novel transcript, antisense to DLGAP1	0.401602	3.49981	3.95853	0.884119	0.376632	0.999484	0	0	0	1.92056	0.48905	0
ENSG00000274210	RNVU1-27	RNA, variant U1 small nuclear 27 [Source:HGNC Symbol;Acc:HGNC:54431]	0.401602	3.49981	3.95853	0.884119	0.376632	0.999484	0	0	0	1.92056	0.48905	0
ENSG00000285908	None	novel transcript, antisense to SRPRB	0.401602	3.49981	3.95853	0.884119	0.376632	0.999484	0	0	0	1.92056	0.48905	0
ENSG00000286629	None	novel transcript, antisense to ERN1	0.401602	3.49981	3.95853	0.884119	0.376632	0.999484	0	0	0	1.92056	0.48905	0
ENSG00000251988	RNU4ATAC18P	RNA, U4atac small nuclear 18, pseudogene [Source:HGNC Symbol;Acc:HGNC:46904]	0.400117	3.49647	3.95858	0.883263	0.377094	0.999484	0	0	0	2.4007	0	0
ENSG00000265282	None	novel transcript	0.400117	3.49647	3.95858	0.883263	0.377094	0.999484	0	0	0	2.4007	0	0
ENSG00000271287	BCRP9	BCR pseudogene 9 [Source:HGNC Symbol;Acc:HGNC:49113]	0.400117	3.49647	3.95858	0.883263	0.377094	0.999484	0	0	0	2.4007	0	0
ENSG00000236090	LDHAP3	lactate dehydrogenase A pseudogene 3 [Source:HGNC Symbol;Acc:HGNC:6538]	5.78637	3.49407	2.57032	1.35939	0.174022	0.999484	0	0.177818	5.70731	0	2.44525	26.3878
ENSG00000261559	FSCN1P1	fascin actin-bundling protein 1 pseudogene 1 [Source:HGNC Symbol;Acc:HGNC:49669]	4.73598	3.49214	2.53145	1.3795	0.167739	0.999484	1.05884	0	0	0.480141	0.48905	26.3878
ENSG00000286924	None	novel transcript, antisense to ARMC3and MSRB2	3.00335	3.49082	2.20504	1.58311	0.113397	0.999484	0.26471	0.177818	0	0.960281	3.42335	13.1939
ENSG00000104921	FCER2	Fc epsilon receptor II [Source:HGNC Symbol;Acc:HGNC:3612]	5.34919	3.47811	3.41821	1.01752	0.308904	0.999484	0	0	5.70731	0	0	26.3878
ENSG00000105694	ELOCP28	elongin C pseudogene 28 [Source:HGNC Symbol;Acc:HGNC:49169]	5.34919	3.47811	3.41821	1.01752	0.308904	0.999484	0	0	5.70731	0	0	26.3878
ENSG00000121594	CD80	CD80 molecule [Source:HGNC Symbol;Acc:HGNC:1700]	5.34919	3.47811	3.41821	1.01752	0.308904	0.999484	0	0	5.70731	0	0	26.3878
ENSG00000133519	ZDHHC8BP	ZDHHC8B, pseudogene [Source:HGNC Symbol;Acc:HGNC:26461]	5.34919	3.47811	3.41821	1.01752	0.308904	0.999484	0	0	5.70731	0	0	26.3878
ENSG00000164113	ADAD1	adenosine deaminase domain containing 1 [Source:HGNC Symbol;Acc:HGNC:30713]	5.34919	3.47811	3.41821	1.01752	0.308904	0.999484	0	0	5.70731	0	0	26.3878
ENSG00000165059	PRKACG	protein kinase cAMP-activated catalytic subunit gamma [Source:HGNC Symbol;Acc:HGNC:9382]	5.34919	3.47811	3.41821	1.01752	0.308904	0.999484	0	0	5.70731	0	0	26.3878
ENSG00000167618	LAIR2	leukocyte associated immunoglobulin like receptor 2 [Source:HGNC Symbol;Acc:HGNC:6478]	5.34919	3.47811	3.41821	1.01752	0.308904	0.999484	0	0	5.70731	0	0	26.3878
ENSG00000170929	OR1M1	olfactory receptor family 1 subfamily M member 1 [Source:HGNC Symbol;Acc:HGNC:8220]	5.34919	3.47811	3.41821	1.01752	0.308904	0.999484	0	0	5.70731	0	0	26.3878
ENSG00000170967	DDI1	DNA damage inducible 1 homolog 1 [Source:HGNC Symbol;Acc:HGNC:18961]	5.34919	3.47811	3.41821	1.01752	0.308904	0.999484	0	0	5.70731	0	0	26.3878
ENSG00000174914	OR9G1	olfactory receptor family 9 subfamily G member 1 [Source:HGNC Symbol;Acc:HGNC:15319]	5.34919	3.47811	3.41821	1.01752	0.308904	0.999484	0	0	5.70731	0	0	26.3878
ENSG00000176769	TCERG1L	transcription elongation regulator 1 like [Source:HGNC Symbol;Acc:HGNC:23533]	5.34919	3.47811	3.41821	1.01752	0.308904	0.999484	0	0	5.70731	0	0	26.3878
ENSG00000180714	OR5AZ1P	olfactory receptor family 5 subfamily AZ member 1 pseudogene [Source:HGNC Symbol;Acc:HGNC:15262]	5.34919	3.47811	3.41821	1.01752	0.308904	0.999484	0	0	5.70731	0	0	26.3878
ENSG00000180934	OR56A1	olfactory receptor family 56 subfamily A member 1 [Source:HGNC Symbol;Acc:HGNC:14781]	5.34919	3.47811	3.41821	1.01752	0.308904	0.999484	0	0	5.70731	0	0	26.3878
ENSG00000181325	OR9G3P	olfactory receptor family 9 subfamily G member 3 pseudogene [Source:HGNC Symbol;Acc:HGNC:15321]	5.34919	3.47811	3.41821	1.01752	0.308904	0.999484	0	0	5.70731	0	0	26.3878
ENSG00000183035	CYLC1	cylicin 1 [Source:HGNC Symbol;Acc:HGNC:2582]	5.34919	3.47811	3.41821	1.01752	0.308904	0.999484	0	0	5.70731	0	0	26.3878
ENSG00000183918	SH2D1A	SH2 domain containing 1A [Source:HGNC Symbol;Acc:HGNC:10820]	5.34919	3.47811	3.41821	1.01752	0.308904	0.999484	0	0	5.70731	0	0	26.3878
ENSG00000185294	SPPL2C	signal peptide peptidase like 2C [Source:HGNC Symbol;Acc:HGNC:28902]	5.34919	3.47811	3.41821	1.01752	0.308904	0.999484	0	0	5.70731	0	0	26.3878
ENSG00000196242	OR2C3	olfactory receptor family 2 subfamily C member 3 [Source:HGNC Symbol;Acc:HGNC:15005]	5.34919	3.47811	3.41821	1.01752	0.308904	0.999484	0	0	5.70731	0	0	26.3878
ENSG00000196604	POTEF	POTE ankyrin domain family member F [Source:HGNC Symbol;Acc:HGNC:33905]	5.34919	3.47811	3.41821	1.01752	0.308904	0.999484	0	0	5.70731	0	0	26.3878
ENSG00000197403	OR6N1	olfactory receptor family 6 subfamily N member 1 [Source:HGNC Symbol;Acc:HGNC:15034]	5.34919	3.47811	3.41821	1.01752	0.308904	0.999484	0	0	5.70731	0	0	26.3878
ENSG00000198261	OR5BB1P	olfactory receptor family 5 subfamily BB member 1 pseudogene [Source:HGNC Symbol;Acc:HGNC:15271]	5.34919	3.47811	3.41821	1.01752	0.308904	0.999484	0	0	5.70731	0	0	26.3878
ENSG00000199890	Y_RNA	Y RNA [Source:RFAM;Acc:RF00019]	5.34919	3.47811	3.41821	1.01752	0.308904	0.999484	0	0	5.70731	0	0	26.3878
ENSG00000201912	RN7SKP189	RN7SK pseudogene 189 [Source:HGNC Symbol;Acc:HGNC:45913]	5.34919	3.47811	3.41821	1.01752	0.308904	0.999484	0	0	5.70731	0	0	26.3878
ENSG00000203527	SCUBE1-AS1	SCUBE1 antisense RNA 1 [Source:HGNC Symbol;Acc:HGNC:40635]	5.34919	3.47811	3.41821	1.01752	0.308904	0.999484	0	0	5.70731	0	0	26.3878
ENSG00000204117	None	novel transcript	5.34919	3.47811	3.41821	1.01752	0.308904	0.999484	0	0	5.70731	0	0	26.3878
ENSG00000211898	IGHD	immunoglobulin heavy constant delta [Source:HGNC Symbol;Acc:HGNC:5480]	5.34919	3.47811	3.41821	1.01752	0.308904	0.999484	0	0	5.70731	0	0	26.3878
ENSG00000213604	NAA50P1	NAA50 pseudogene 1 [Source:HGNC Symbol;Acc:HGNC:55920]	5.34919	3.47811	3.41821	1.01752	0.308904	0.999484	0	0	5.70731	0	0	26.3878
ENSG00000214188	ST7-OT4	ST7 overlapping transcript 4 [Source:HGNC Symbol;Acc:HGNC:18835]	5.34919	3.47811	3.41821	1.01752	0.308904	0.999484	0	0	5.70731	0	0	26.3878
ENSG00000217178	FAM136FP	family with sequence similarity 136 member F, pseudogene [Source:HGNC Symbol;Acc:HGNC:55499]	5.34919	3.47811	3.41821	1.01752	0.308904	0.999484	0	0	5.70731	0	0	26.3878
ENSG00000219470	None	40S ribosomal protein S2 (RPS2) pseudogene	5.34919	3.47811	3.41821	1.01752	0.308904	0.999484	0	0	5.70731	0	0	26.3878
ENSG00000224778	CENPIP1	centromere protein I pseudogene 1 [Source:HGNC Symbol;Acc:HGNC:39575]	5.34919	3.47811	3.41821	1.01752	0.308904	0.999484	0	0	5.70731	0	0	26.3878
ENSG00000226140	LINC02654	long intergenic non-protein coding RNA 2654 [Source:HGNC Symbol;Acc:HGNC:54140]	5.34919	3.47811	3.41821	1.01752	0.308904	0.999484	0	0	5.70731	0	0	26.3878
ENSG00000227790	SPECC1P1	SPECC1 pseudogene 1 [Source:HGNC Symbol;Acc:HGNC:53867]	5.34919	3.47811	3.41821	1.01752	0.308904	0.999484	0	0	5.70731	0	0	26.3878
ENSG00000227969	NPM1P22	nucleophosmin 1 pseudogene 22 [Source:HGNC Symbol;Acc:HGNC:39679]	5.34919	3.47811	3.41821	1.01752	0.308904	0.999484	0	0	5.70731	0	0	26.3878
ENSG00000228224	NACA4P	NACA family member 4, pseudogene [Source:HGNC Symbol;Acc:HGNC:24688]	5.34919	3.47811	3.41821	1.01752	0.308904	0.999484	0	0	5.70731	0	0	26.3878
ENSG00000229093	OR51AB1P	olfactory receptor family 51 subfamily AB member 1 pseudogene [Source:HGNC Symbol;Acc:HGNC:31278]	5.34919	3.47811	3.41821	1.01752	0.308904	0.999484	0	0	5.70731	0	0	26.3878
ENSG00000229240	LINC00710	long intergenic non-protein coding RNA 710 [Source:HGNC Symbol;Acc:HGNC:27386]	5.34919	3.47811	3.41821	1.01752	0.308904	0.999484	0	0	5.70731	0	0	26.3878
ENSG00000230710	LINC00332	long intergenic non-protein coding RNA 332 [Source:HGNC Symbol;Acc:HGNC:42049]	5.34919	3.47811	3.41821	1.01752	0.308904	0.999484	0	0	5.70731	0	0	26.3878
ENSG00000231648	LINC01698	long intergenic non-protein coding RNA 1698 [Source:HGNC Symbol;Acc:HGNC:52486]	5.34919	3.47811	3.41821	1.01752	0.308904	0.999484	0	0	5.70731	0	0	26.3878
ENSG00000231718	LINC02789	long intergenic non-protein coding RNA 2789 [Source:HGNC Symbol;Acc:HGNC:54310]	5.34919	3.47811	3.41821	1.01752	0.308904	0.999484	0	0	5.70731	0	0	26.3878
ENSG00000231913	RARRES2P3	retinoic acid receptor responder 2 pseudogene 3 [Source:HGNC Symbol;Acc:HGNC:48702]	5.34919	3.47811	3.41821	1.01752	0.308904	0.999484	0	0	5.70731	0	0	26.3878
ENSG00000232537	None	novel transcript	5.34919	3.47811	3.41821	1.01752	0.308904	0.999484	0	0	5.70731	0	0	26.3878
ENSG00000233423	None	novel transcript	5.34919	3.47811	3.41821	1.01752	0.308904	0.999484	0	0	5.70731	0	0	26.3878
ENSG00000233701	PRR23C	proline rich 23C [Source:HGNC Symbol;Acc:HGNC:37173]	5.34919	3.47811	3.41821	1.01752	0.308904	0.999484	0	0	5.70731	0	0	26.3878
ENSG00000233887	None	endogenous retroviral family W, env(C7), member 2	5.34919	3.47811	3.41821	1.01752	0.308904	0.999484	0	0	5.70731	0	0	26.3878
ENSG00000234429	ANKRD11P1	ANKRD11 pseudogene 1 [Source:HGNC Symbol;Acc:HGNC:54737]	5.34919	3.47811	3.41821	1.01752	0.308904	0.999484	0	0	5.70731	0	0	26.3878
ENSG00000236003	None	novel transcript	5.34919	3.47811	3.41821	1.01752	0.308904	0.999484	0	0	5.70731	0	0	26.3878
ENSG00000236965	OR52N3P	olfactory receptor family 52 subfamily N member 3 pseudogene [Source:HGNC Symbol;Acc:HGNC:15229]	5.34919	3.47811	3.41821	1.01752	0.308904	0.999484	0	0	5.70731	0	0	26.3878
ENSG00000237353	PATE4	prostate and testis expressed 4 [Source:HGNC Symbol;Acc:HGNC:35427]	5.34919	3.47811	3.41821	1.01752	0.308904	0.999484	0	0	5.70731	0	0	26.3878
ENSG00000238212	LINC02096	long intergenic non-protein coding RNA 2096 [Source:HGNC Symbol;Acc:HGNC:52947]	5.34919	3.47811	3.41821	1.01752	0.308904	0.999484	0	0	5.70731	0	0	26.3878
ENSG00000241361	SLC25A24P1	SLC25A24 pseudogene 1 [Source:HGNC Symbol;Acc:HGNC:48933]	5.34919	3.47811	3.41821	1.01752	0.308904	0.999484	0	0	5.70731	0	0	26.3878
ENSG00000241738	ZNF90P1	zinc finger protein 90 pseudogene 1 [Source:HGNC Symbol;Acc:HGNC:12888]	5.34919	3.47811	3.41821	1.01752	0.308904	0.999484	0	0	5.70731	0	0	26.3878
ENSG00000242048	PRKAG2-AS2	PRKAG2 antisense RNA 2 [Source:HGNC Symbol;Acc:HGNC:40467]	5.34919	3.47811	3.41821	1.01752	0.308904	0.999484	0	0	5.70731	0	0	26.3878
ENSG00000243073	PRAMEF4	PRAME family member 4 [Source:HGNC Symbol;Acc:HGNC:31971]	5.34919	3.47811	3.41821	1.01752	0.308904	0.999484	0	0	5.70731	0	0	26.3878
ENSG00000243655	None	novel transcript, antisense to MTRNR2L1	5.34919	3.47811	3.41821	1.01752	0.308904	0.999484	0	0	5.70731	0	0	26.3878
ENSG00000248125	None	novel transcript	5.34919	3.47811	3.41821	1.01752	0.308904	0.999484	0	0	5.70731	0	0	26.3878
ENSG00000248222	SLIT3-AS1	SLIT3 antisense RNA 1 [Source:HGNC Symbol;Acc:HGNC:40553]	5.34919	3.47811	3.41821	1.01752	0.308904	0.999484	0	0	5.70731	0	0	26.3878
ENSG00000248320	THAP12P9	THAP domain containing 12 pseudogene 9 [Source:HGNC Symbol;Acc:HGNC:39573]	5.34919	3.47811	3.41821	1.01752	0.308904	0.999484	0	0	5.70731	0	0	26.3878
ENSG00000249160	LINC02213	long intergenic non-protein coding RNA 2213 [Source:HGNC Symbol;Acc:HGNC:53080]	5.34919	3.47811	3.41821	1.01752	0.308904	0.999484	0	0	5.70731	0	0	26.3878
ENSG00000249276	None	novel transcript	5.34919	3.47811	3.41821	1.01752	0.308904	0.999484	0	0	5.70731	0	0	26.3878
ENSG00000249920	HNRNPA1P55	heterogeneous nuclear ribonucleoprotein A1 pseudogene 55 [Source:HGNC Symbol;Acc:HGNC:48785]	5.34919	3.47811	3.41821	1.01752	0.308904	0.999484	0	0	5.70731	0	0	26.3878
ENSG00000250981	MARCHF11-AS1	MARCHF11 antisense RNA 1 [Source:HGNC Symbol;Acc:HGNC:41287]	5.34919	3.47811	3.41821	1.01752	0.308904	0.999484	0	0	5.70731	0	0	26.3878
ENSG00000254095	None	novel transcript	5.34919	3.47811	3.41821	1.01752	0.308904	0.999484	0	0	5.70731	0	0	26.3878
ENSG00000254659	LINC02715	long intergenic non-protein coding RNA 2715 [Source:HGNC Symbol;Acc:HGNC:54232]	5.34919	3.47811	3.41821	1.01752	0.308904	0.999484	0	0	5.70731	0	0	26.3878
ENSG00000255074	None	ribosomal protein L13a pseudogene	5.34919	3.47811	3.41821	1.01752	0.308904	0.999484	0	0	5.70731	0	0	26.3878
ENSG00000255128	HSPD1P3	heat shock protein family D (Hsp60) member 1 pseudogene 3 [Source:HGNC Symbol;Acc:HGNC:5264]	5.34919	3.47811	3.41821	1.01752	0.308904	0.999484	0	0	5.70731	0	0	26.3878
ENSG00000255307	OR52B2	olfactory receptor family 52 subfamily B member 2 [Source:HGNC Symbol;Acc:HGNC:15207]	5.34919	3.47811	3.41821	1.01752	0.308904	0.999484	0	0	5.70731	0	0	26.3878
ENSG00000255359	CCDC179	coiled-coil domain containing 179 [Source:HGNC Symbol;Acc:HGNC:44653]	5.34919	3.47811	3.41821	1.01752	0.308904	0.999484	0	0	5.70731	0	0	26.3878
ENSG00000255411	LINC02548	long intergenic non-protein coding RNA 2548 [Source:HGNC Symbol;Acc:HGNC:53583]	5.34919	3.47811	3.41821	1.01752	0.308904	0.999484	0	0	5.70731	0	0	26.3878
ENSG00000256084	None	novel transcript	5.34919	3.47811	3.41821	1.01752	0.308904	0.999484	0	0	5.70731	0	0	26.3878
ENSG00000256875	None	novel transcript	5.34919	3.47811	3.41821	1.01752	0.308904	0.999484	0	0	5.70731	0	0	26.3878
ENSG00000258730	ITPK1-AS1	ITPK1 antisense RNA 1 [Source:HGNC Symbol;Acc:HGNC:20132]	5.34919	3.47811	3.41821	1.01752	0.308904	0.999484	0	0	5.70731	0	0	26.3878
ENSG00000259055	None	novel transcript, antisense to TRIM9	5.34919	3.47811	3.41821	1.01752	0.308904	0.999484	0	0	5.70731	0	0	26.3878
ENSG00000259675	None	novel transcript	5.34919	3.47811	3.41821	1.01752	0.308904	0.999484	0	0	5.70731	0	0	26.3878
ENSG00000260598	FRG2IP	FSHD region gene 2 family member I, pseudogene [Source:HGNC Symbol;Acc:HGNC:51795]	5.34919	3.47811	3.41821	1.01752	0.308904	0.999484	0	0	5.70731	0	0	26.3878
ENSG00000261249	LINC01751	long intergenic non-protein coding RNA 1751 [Source:HGNC Symbol;Acc:HGNC:52539]	5.34919	3.47811	3.41821	1.01752	0.308904	0.999484	0	0	5.70731	0	0	26.3878
ENSG00000261369	None	novel transcript, antisense to ITFG1	5.34919	3.47811	3.41821	1.01752	0.308904	0.999484	0	0	5.70731	0	0	26.3878
ENSG00000261683	LINC00838	long intergenic non-protein coding RNA 838 [Source:HGNC Symbol;Acc:HGNC:44963]	5.34919	3.47811	3.41821	1.01752	0.308904	0.999484	0	0	5.70731	0	0	26.3878
ENSG00000262400	None	calcium activated nucleotidase 1 (CANT1) pseudogene	5.34919	3.47811	3.41821	1.01752	0.308904	0.999484	0	0	5.70731	0	0	26.3878
ENSG00000264061	FGF7P1	fibroblast growth factor 7 pseudogene 1 [Source:HGNC Symbol;Acc:HGNC:21455]	5.34919	3.47811	3.41821	1.01752	0.308904	0.999484	0	0	5.70731	0	0	26.3878
ENSG00000264265	LINC01925	long intergenic non-protein coding RNA 1925 [Source:HGNC Symbol;Acc:HGNC:52745]	5.34919	3.47811	3.41821	1.01752	0.308904	0.999484	0	0	5.70731	0	0	26.3878
ENSG00000266805	None	novel transcript, sense intronic to RALBP1	5.34919	3.47811	3.41821	1.01752	0.308904	0.999484	0	0	5.70731	0	0	26.3878
ENSG00000267526	None	UDP-N-acetyl-alpha-D-galactosamine:polypeptide N-acetylgalactosaminyltransferase 1 (GalNAc-T1) (GALNT1) pseudogene	5.34919	3.47811	3.41821	1.01752	0.308904	0.999484	0	0	5.70731	0	0	26.3878
ENSG00000267760	None	novel transcript	5.34919	3.47811	3.41821	1.01752	0.308904	0.999484	0	0	5.70731	0	0	26.3878
ENSG00000269907	PTMAP11	prothymosin alpha pseudogene 11 [Source:HGNC Symbol;Acc:HGNC:53979]	5.34919	3.47811	3.41821	1.01752	0.308904	0.999484	0	0	5.70731	0	0	26.3878
ENSG00000271075	None	golgi membrane protein 1 (GOLM1) pseudogene	5.34919	3.47811	3.41821	1.01752	0.308904	0.999484	0	0	5.70731	0	0	26.3878
ENSG00000274827	LINC01297	long intergenic non-protein coding RNA 1297 [Source:HGNC Symbol;Acc:HGNC:50443]	5.34919	3.47811	3.41821	1.01752	0.308904	0.999484	0	0	5.70731	0	0	26.3878
ENSG00000277083	PRSS3P3	PRSS3 pseudogene 3 [Source:HGNC Symbol;Acc:HGNC:43790]	5.34919	3.47811	3.41821	1.01752	0.308904	0.999484	0	0	5.70731	0	0	26.3878
ENSG00000277499	None	endogenous retrovirus group FRD, member 1 (ERVFRD-1) pseudogene	5.34919	3.47811	3.41821	1.01752	0.308904	0.999484	0	0	5.70731	0	0	26.3878
ENSG00000277711	None	glutaredoxin 3 (GLRX3) pseudogene	5.34919	3.47811	3.41821	1.01752	0.308904	0.999484	0	0	5.70731	0	0	26.3878
ENSG00000279111	OR10X1	olfactory receptor family 10 subfamily X member 1 [Source:HGNC Symbol;Acc:HGNC:14995]	5.34919	3.47811	3.41821	1.01752	0.308904	0.999484	0	0	5.70731	0	0	26.3878
ENSG00000279154	None	tec	5.34919	3.47811	3.41821	1.01752	0.308904	0.999484	0	0	5.70731	0	0	26.3878
ENSG00000284800	None	novel transcript	5.34919	3.47811	3.41821	1.01752	0.308904	0.999484	0	0	5.70731	0	0	26.3878
ENSG00000285719	None	novel transcript, antisense to CD34	5.34919	3.47811	3.41821	1.01752	0.308904	0.999484	0	0	5.70731	0	0	26.3878
ENSG00000285740	None	novel transcript	5.34919	3.47811	3.41821	1.01752	0.308904	0.999484	0	0	5.70731	0	0	26.3878
ENSG00000285742	None	novel transcript	5.34919	3.47811	3.41821	1.01752	0.308904	0.999484	0	0	5.70731	0	0	26.3878
ENSG00000285946	LCE7A	late cornified envelope 7A [Source:HGNC Symbol;Acc:HGNC:55921]	5.34919	3.47811	3.41821	1.01752	0.308904	0.999484	0	0	5.70731	0	0	26.3878
ENSG00000286040	None	novel transcript	5.34919	3.47811	3.41821	1.01752	0.308904	0.999484	0	0	5.70731	0	0	26.3878
ENSG00000286122	LINC02964	long intergenic non-protein coding RNA 2964 [Source:HGNC Symbol;Acc:HGNC:53487]	5.34919	3.47811	3.41821	1.01752	0.308904	0.999484	0	0	5.70731	0	0	26.3878
ENSG00000286266	None	novel transcript	5.34919	3.47811	3.41821	1.01752	0.308904	0.999484	0	0	5.70731	0	0	26.3878
ENSG00000286411	None	novel transcript, antisense to CDK14	5.34919	3.47811	3.41821	1.01752	0.308904	0.999484	0	0	5.70731	0	0	26.3878
ENSG00000286643	None	novel transcript, antisense to TIAM1	5.34919	3.47811	3.41821	1.01752	0.308904	0.999484	0	0	5.70731	0	0	26.3878
ENSG00000286680	None	novel transcript	5.34919	3.47811	3.41821	1.01752	0.308904	0.999484	0	0	5.70731	0	0	26.3878
ENSG00000286761	None	novel transcript	5.34919	3.47811	3.41821	1.01752	0.308904	0.999484	0	0	5.70731	0	0	26.3878
ENSG00000287536	None	novel transcript, antisense to PDE1A	5.34919	3.47811	3.41821	1.01752	0.308904	0.999484	0	0	5.70731	0	0	26.3878
ENSG00000287746	None	novel transcript	5.34919	3.47811	3.41821	1.01752	0.308904	0.999484	0	0	5.70731	0	0	26.3878
ENSG00000289197	None	novel transcript	5.34919	3.47811	3.41821	1.01752	0.308904	0.999484	0	0	5.70731	0	0	26.3878
ENSG00000290592	None	novel transcript	5.34919	3.47811	3.41821	1.01752	0.308904	0.999484	0	0	5.70731	0	0	26.3878
ENSG00000236496	GPS2P1	G protein pathway suppressor 2 pseudogene 1 [Source:HGNC Symbol;Acc:HGNC:49622]	2.81991	3.47354	2.55548	1.35925	0.174067	0.999484	0	0.355636	0	2.88084	0.48905	13.1939
ENSG00000169248	CXCL11	C-X-C motif chemokine ligand 11 [Source:HGNC Symbol;Acc:HGNC:10638]	3.05472	3.47094	2.31134	1.5017	0.133175	0.999484	0.79413	0.177818	0	13.4439	3.9124	0
ENSG00000196933	RPS26P11	ribosomal protein S26 pseudogene 11 [Source:HGNC Symbol;Acc:HGNC:31817]	4.57512	3.46297	2.84842	1.21575	0.22408	0.999484	0.52942	0.533455	0	0	0	26.3878
ENSG00000289034	None	novel transcript	2.46869	3.4585	3.10714	1.11308	0.265673	0.999484	0	0.177818	0	1.44042	0	13.1939
ENSG00000282933	RHOXF1P3	Rhox homeobox family member 1 pseudogene 3 [Source:HGNC Symbol;Acc:HGNC:51612]	4.98118	3.45237	2.09301	1.64948	0.0990502	0.999484	0.52942	0.533455	0	0.480141	1.9562	26.3878
ENSG00000183598	H3C13	H3 clustered histone 13 [Source:HGNC Symbol;Acc:HGNC:25311]	7.63709	3.45069	2.79318	1.2354	0.216682	0.999484	0	0.533455	5.70731	0	0	39.5818
ENSG00000235989	MORC2-AS1	MORC2 antisense RNA 1 [Source:HGNC Symbol;Acc:HGNC:26662]	7.63709	3.45069	2.79318	1.2354	0.216682	0.999484	0	0.533455	5.70731	0	0	39.5818
ENSG00000287250	None	novel transcript	7.63709	3.45069	2.79318	1.2354	0.216682	0.999484	0	0.533455	5.70731	0	0	39.5818
ENSG00000278983	None	TEC	5.69892	3.44659	2.59014	1.33066	0.183301	0.999484	0	0.177818	5.70731	1.92056	0	26.3878
ENSG00000082929	LINC01587	long intergenic non-protein coding RNA 1587 [Source:HGNC Symbol;Acc:HGNC:13716]	3.35784	3.44338	2.84652	1.20968	0.226401	0.999484	0	0.711273	0	6.24183	0	13.1939
ENSG00000286786	None	novel transcript, antisense to RASGRP1	5.5891	3.44047	1.88873	1.82158	0.0685187	0.999484	0.26471	1.06691	0	2.88084	2.9343	26.3878
ENSG00000275678	None	novel transcript, sense intronic to C1orf141	7.0341	3.43958	2.68418	1.28143	0.200043	0.999484	0	2.13382	0	0	0.48905	39.5818
ENSG00000290862	NMRAL2P	NmrA like redox sensor 2, pseudogene [Source:NCBI gene (formerly Entrezgene);Acc:344887]	2.72905	3.42612	2.29006	1.49609	0.134631	0.999484	0.52942	0.355636	0	8.64253	6.84671	0
ENSG00000140505	CYP1A2	cytochrome P450 family 1 subfamily A member 2 [Source:HGNC Symbol;Acc:HGNC:2596]	2.7384	3.41914	2.98824	1.1442	0.252542	0.999484	0	0.355636	0	2.88084	0	13.1939
ENSG00000229896	None	novel transcript	4.65514	3.41584	2.50481	1.36371	0.172658	0.999484	0.52942	0.533455	0	0.480141	0	26.3878
ENSG00000070388	FGF22	fibroblast growth factor 22 [Source:HGNC Symbol;Acc:HGNC:3679]	5.09151	3.40674	2.30311	1.47919	0.139089	0.999484	0	1.24473	0	0.960281	1.9562	26.3878
ENSG00000280038	DNM1P41	dynamin 1 pseudogene 41 [Source:HGNC Symbol;Acc:HGNC:35191]	5.62335	3.40299	2.61416	1.30175	0.193001	0.999484	0	0.177818	5.70731	0	1.46715	26.3878
ENSG00000256162	SMLR1	small leucine rich protein 1 [Source:HGNC Symbol;Acc:HGNC:44670]	4.5896	3.39237	2.85524	1.18812	0.234784	0.999484	0.79413	0.355636	0	0	0	26.3878
ENSG00000278925	None	novel transcript	4.5896	3.39237	2.85524	1.18812	0.234784	0.999484	0.79413	0.355636	0	0	0	26.3878
ENSG00000261327	None	novel transcript	1.86806	3.38208	3.09773	1.09179	0.274925	0.999484	0.52942	0	0	4.32127	6.35766	0
ENSG00000203721	LINC00862	long intergenic non-protein coding RNA 862 [Source:HGNC Symbol;Acc:HGNC:21901]	2.47166	3.38138	2.71326	1.24624	0.212676	0.999484	0	0.177818	0	0.480141	0.978101	13.1939
ENSG00000162723	SLAMF9	SLAM family member 9 [Source:HGNC Symbol;Acc:HGNC:18430]	27.2621	3.37581	1.51191	2.23281	0.0255618	0.999484	12.4414	0.711273	0	90.2665	60.1532	0
ENSG00000226101	LINC02097	long intergenic non-protein coding RNA 2097 [Source:HGNC Symbol;Acc:HGNC:52948]	7.82974	3.37539	2.43593	1.38567	0.165849	0.999484	0	0.711273	5.70731	0	0.978101	39.5818
ENSG00000246022	ALDH1L1-AS2	ALDH1L1 antisense RNA 2 [Source:HGNC Symbol;Acc:HGNC:42446]	9.35837	3.37505	2.55202	1.3225	0.186001	0.999484	0.52942	2.84509	0	0	0	52.7757
ENSG00000163216	SPRR2D	small proline rich protein 2D [Source:HGNC Symbol;Acc:HGNC:11264]	1.16593	3.37001	3.72604	0.904449	0.365758	0.999484	0.26471	0	0	6.24183	0.48905	0
ENSG00000258944	None	novel transcript, antisense to PAPLN	0.920289	3.357	3.90226	0.86027	0.38964	0.999484	0	0.177818	0	1.92056	3.42335	0
ENSG00000286638	None	novel transcript	3.702	3.35682	2.09023	1.60596	0.108283	0.999484	1.05884	0.355636	0	12.4837	8.31386	0
ENSG00000267855	NDUFA7	NADH:ubiquinone oxidoreductase subunit A7 [Source:HGNC Symbol;Acc:HGNC:7691]	22.3499	3.35029	1.82459	1.83619	0.0663301	0.999484	1.05884	1.42255	11.4146	0.480141	0.978101	118.745
ENSG00000198542	ITGBL1	integrin subunit beta like 1 [Source:HGNC Symbol;Acc:HGNC:6164]	3.19452	3.34916	2.10878	1.5882	0.11224	0.999484	0.26471	0.355636	0	1.44042	3.9124	13.1939
ENSG00000214776	None	alpha-2-macroglobulin like 1 pseudogene	4.66962	3.34624	2.51164	1.33229	0.182764	0.999484	0.79413	0.355636	0	0.480141	0	26.3878
ENSG00000289589	None	novel transcript	2.39596	3.34361	2.41104	1.38679	0.165504	0.999484	0.26471	0.533455	0	6.24183	7.33576	0
ENSG00000224367	OACYLP	O-acyltransferase like, pseudogene [Source:HGNC Symbol;Acc:HGNC:44362]	7.74823	3.34227	2.49104	1.34172	0.179688	0.999484	0	0.711273	5.70731	0	0.48905	39.5818
ENSG00000246130	None	novel transcript	5.16789	3.33947	1.99042	1.67777	0.0933911	0.999484	0.52942	0.711273	0	2.4007	0.978101	26.3878
ENSG00000242407	None	novel transcript	4.67178	3.33786	2.53552	1.31644	0.188026	0.999484	0.26471	0.889091	0	0	0.48905	26.3878
ENSG00000143552	NUP210L	nucleoporin 210 like [Source:HGNC Symbol;Acc:HGNC:29915]	17.5603	3.33002	2.03684	1.6349	0.102071	0.999484	0.26471	0.355636	11.4146	0.480141	0.48905	92.3574
ENSG00000287475	None	novel transcript	5.62171	3.31529	1.90568	1.73969	0.0819139	0.999484	0.26471	1.24473	0	1.92056	3.9124	26.3878
ENSG00000288763	None	novel transcript	4.60476	3.3088	2.84202	1.16424	0.244325	0.999484	0.52942	0.711273	0	0	0	26.3878
ENSG00000171840	NINJ2	ninjurin 2 [Source:HGNC Symbol;Acc:HGNC:7825]	0.326034	3.30803	3.96146	0.835053	0.403688	0.999484	0	0	0	0	1.9562	0
ENSG00000201573	Y_RNA	Y RNA [Source:RFAM;Acc:RF00019]	0.326034	3.30803	3.96146	0.835053	0.403688	0.999484	0	0	0	0	1.9562	0
ENSG00000213236	YWHAZP2	tyrosine 3-monooxygenase/tryptophan 5-monooxygenase activation protein zeta pseudogene 2 [Source:HGNC Symbol;Acc:HGNC:31078]	0.326034	3.30803	3.96146	0.835053	0.403688	0.999484	0	0	0	0	1.9562	0
ENSG00000237286	CARD11-AS1	CARD11 antisense RNA 1 [Source:HGNC Symbol;Acc:HGNC:40766]	0.326034	3.30803	3.96146	0.835053	0.403688	0.999484	0	0	0	0	1.9562	0
ENSG00000238165	None	chromosome 20 open reading frame 30 (C20orf30) pseudogene	0.326034	3.30803	3.96146	0.835053	0.403688	0.999484	0	0	0	0	1.9562	0
ENSG00000243304	None	ribosomal protein S2 (RPS2) pseudogene	0.326034	3.30803	3.96146	0.835053	0.403688	0.999484	0	0	0	0	1.9562	0
ENSG00000251320	None	novel transcript	0.326034	3.30803	3.96146	0.835053	0.403688	0.999484	0	0	0	0	1.9562	0
ENSG00000252950	RNA5SP490	RNA, 5S ribosomal pseudogene 490 [Source:HGNC Symbol;Acc:HGNC:43390]	0.326034	3.30803	3.96146	0.835053	0.403688	0.999484	0	0	0	0	1.9562	0
ENSG00000257781	None	novel transcript	0.326034	3.30803	3.96146	0.835053	0.403688	0.999484	0	0	0	0	1.9562	0
ENSG00000259285	ALDH1A2-AS1	ALDH1A2 antisense RNA 1 [Source:HGNC Symbol;Acc:HGNC:27515]	0.326034	3.30803	3.96146	0.835053	0.403688	0.999484	0	0	0	0	1.9562	0
ENSG00000261697	None	novel transcript, sense intronic to C16orf95	0.326034	3.30803	3.96146	0.835053	0.403688	0.999484	0	0	0	0	1.9562	0
ENSG00000261816	None	novel transcript	0.326034	3.30803	3.96146	0.835053	0.403688	0.999484	0	0	0	0	1.9562	0
ENSG00000280179	None	novel transcript	0.326034	3.30803	3.96146	0.835053	0.403688	0.999484	0	0	0	0	1.9562	0
ENSG00000286682	None	novel transcript, antisense to TBC1D30	0.326034	3.30803	3.96146	0.835053	0.403688	0.999484	0	0	0	0	1.9562	0
ENSG00000286824	None	novel transcript	0.326034	3.30803	3.96146	0.835053	0.403688	0.999484	0	0	0	0	1.9562	0
ENSG00000288561	None	relaxin family peptide/INSL5 receptor 4 (RXFP4 ) pseudogene	0.326034	3.30803	3.96146	0.835053	0.403688	0.999484	0	0	0	0	1.9562	0
ENSG00000290094	None	novel transcript, sense intronic to DNAJC6	0.326034	3.30803	3.96146	0.835053	0.403688	0.999484	0	0	0	0	1.9562	0
ENSG00000271933	None	novel transcript, antisense to GHITM	4.69859	3.30673	2.88013	1.14812	0.25092	0.999484	1.32355	0	0	0.480141	0	26.3878
ENSG00000177770	CDKN2AIPNLP1	CDKN2A interacting protein N-terminal like pseudogene 1 [Source:HGNC Symbol;Acc:HGNC:39854]	0.324549	3.30405	3.96152	0.834035	0.404261	0.999484	0	0	0	0.480141	1.46715	0
ENSG00000225447	RPS15AP10	ribosomal protein S15a pseudogene 10 [Source:HGNC Symbol;Acc:HGNC:37001]	0.324549	3.30405	3.96152	0.834035	0.404261	0.999484	0	0	0	0.480141	1.46715	0
ENSG00000226756	None	novel transcript	0.324549	3.30405	3.96152	0.834035	0.404261	0.999484	0	0	0	0.480141	1.46715	0
ENSG00000233754	None	novel transcript	0.324549	3.30405	3.96152	0.834035	0.404261	0.999484	0	0	0	0.480141	1.46715	0
ENSG00000237007	KRT18P52	keratin 18 pseudogene 52 [Source:HGNC Symbol;Acc:HGNC:37888]	0.324549	3.30405	3.96152	0.834035	0.404261	0.999484	0	0	0	0.480141	1.46715	0
ENSG00000240476	LINC00973	long intergenic non-protein coding RNA 973 [Source:HGNC Symbol;Acc:HGNC:48868]	0.324549	3.30405	3.96152	0.834035	0.404261	0.999484	0	0	0	0.480141	1.46715	0
ENSG00000243284	VSIG8	V-set and immunoglobulin domain containing 8 [Source:HGNC Symbol;Acc:HGNC:32063]	0.324549	3.30405	3.96152	0.834035	0.404261	0.999484	0	0	0	0.480141	1.46715	0
ENSG00000267882	None	novel transcript, antisense to ZMYND8	0.324549	3.30405	3.96152	0.834035	0.404261	0.999484	0	0	0	0.480141	1.46715	0
ENSG00000275238	MIR4734	microRNA 4734 [Source:HGNC Symbol;Acc:HGNC:41572]	0.324549	3.30405	3.96152	0.834035	0.404261	0.999484	0	0	0	0.480141	1.46715	0
ENSG00000280719	PCAT5	prostate cancer associated transcript 5 [Source:HGNC Symbol;Acc:HGNC:48665]	0.324549	3.30405	3.96152	0.834035	0.404261	0.999484	0	0	0	0.480141	1.46715	0
ENSG00000286191	None	novel transcript	0.324549	3.30405	3.96152	0.834035	0.404261	0.999484	0	0	0	0.480141	1.46715	0
ENSG00000246526	LINC02481	long intergenic non-protein coding RNA 2481 [Source:HGNC Symbol;Acc:HGNC:27958]	7.14323	3.30048	2.27298	1.45205	0.146489	0.999484	1.58826	0.711273	0	0	0.978101	39.5818
ENSG00000224128	LINC01248	long intergenic non-protein coding RNA 1248 [Source:HGNC Symbol;Acc:HGNC:49842]	0.323064	3.30006	3.96159	0.833014	0.404837	0.999484	0	0	0	0.960281	0.978101	0
ENSG00000236230	None	novel transcript	0.323064	3.30006	3.96159	0.833014	0.404837	0.999484	0	0	0	0.960281	0.978101	0
ENSG00000240729	RPL21P60	ribosomal protein L21 pseudogene 60 [Source:HGNC Symbol;Acc:HGNC:36044]	0.323064	3.30006	3.96159	0.833014	0.404837	0.999484	0	0	0	0.960281	0.978101	0
ENSG00000259883	EHD4-AS1	EHD4 antisense RNA 1 [Source:HGNC Symbol;Acc:HGNC:51418]	0.323064	3.30006	3.96159	0.833014	0.404837	0.999484	0	0	0	0.960281	0.978101	0
ENSG00000267607	ICAM4-AS1	ICAM4 antisense RNA 1 [Source:HGNC Symbol;Acc:HGNC:55990]	0.323064	3.30006	3.96159	0.833014	0.404837	0.999484	0	0	0	0.960281	0.978101	0
ENSG00000283554	LINC02341	long intergenic non-protein coding RNA 2341 [Source:HGNC Symbol;Acc:HGNC:53261]	0.323064	3.30006	3.96159	0.833014	0.404837	0.999484	0	0	0	0.960281	0.978101	0
ENSG00000289881	None	novel transcript	7.62999	3.29646	1.8528	1.77918	0.0752104	0.999484	1.05884	1.24473	0	0.960281	2.9343	39.5818
ENSG00000242953	None	pseudogene similar to part of ankyrin repeat domain 36 (ANKRD36)	0.321579	3.29605	3.96165	0.83199	0.405415	0.999484	0	0	0	1.44042	0.48905	0
ENSG00000258875	None	novel transcript, antisense to GPR68	0.321579	3.29605	3.96165	0.83199	0.405415	0.999484	0	0	0	1.44042	0.48905	0
ENSG00000259256	LINC01895	long intergenic non-protein coding RNA 1895 [Source:HGNC Symbol;Acc:HGNC:52714]	0.321579	3.29605	3.96165	0.83199	0.405415	0.999484	0	0	0	1.44042	0.48905	0
ENSG00000276223	None	novel transcript, sense intronic to KCNK15	2.93484	3.29297	2.46932	1.33355	0.18235	0.999484	0.52942	0	0	1.44042	2.44525	13.1939
ENSG00000287265	None	novel transcript, antisense to DUSP22	4.68559	3.29289	2.55504	1.28878	0.197475	0.999484	1.05884	0.177818	0	0	0.48905	26.3878
ENSG00000254985	RSF1-IT2	RSF1 intronic transcript 2 [Source:HGNC Symbol;Acc:HGNC:41438]	4.68411	3.29204	2.55515	1.2884	0.197608	0.999484	1.05884	0.177818	0	0.480141	0	26.3878
ENSG00000185662	SMIM23	small integral membrane protein 23 [Source:HGNC Symbol;Acc:HGNC:34440]	0.320094	3.29203	3.96172	0.830961	0.405996	0.999484	0	0	0	1.92056	0	0
ENSG00000200674	RN7SKP160	RN7SK pseudogene 160 [Source:HGNC Symbol;Acc:HGNC:45884]	0.320094	3.29203	3.96172	0.830961	0.405996	0.999484	0	0	0	1.92056	0	0
ENSG00000203387	SNF8P1	SNF8 pseudogene 1 [Source:HGNC Symbol;Acc:HGNC:54702]	0.320094	3.29203	3.96172	0.830961	0.405996	0.999484	0	0	0	1.92056	0	0
ENSG00000224396	METTL15P3	methyltransferase like 15 pseudogene 3 [Source:HGNC Symbol;Acc:HGNC:39558]	0.320094	3.29203	3.96172	0.830961	0.405996	0.999484	0	0	0	1.92056	0	0
ENSG00000226339	RPS26P56	ribosomal protein S26 pseudogene 56 [Source:HGNC Symbol;Acc:HGNC:35858]	0.320094	3.29203	3.96172	0.830961	0.405996	0.999484	0	0	0	1.92056	0	0
ENSG00000230647	None	novel transcript	0.320094	3.29203	3.96172	0.830961	0.405996	0.999484	0	0	0	1.92056	0	0
ENSG00000230948	AURKBP1	aurora kinase B pseudogene 1 [Source:HGNC Symbol;Acc:HGNC:18613]	0.320094	3.29203	3.96172	0.830961	0.405996	0.999484	0	0	0	1.92056	0	0
ENSG00000244321	LINC01326	long intergenic non-protein coding RNA 1326 [Source:HGNC Symbol;Acc:HGNC:50532]	0.320094	3.29203	3.96172	0.830961	0.405996	0.999484	0	0	0	1.92056	0	0
ENSG00000251614	HSPA8P19	heat shock protein family A (Hsp70) member pseudogene 19 [Source:HGNC Symbol;Acc:HGNC:44935]	0.320094	3.29203	3.96172	0.830961	0.405996	0.999484	0	0	0	1.92056	0	0
ENSG00000254556	None	novel transcript	0.320094	3.29203	3.96172	0.830961	0.405996	0.999484	0	0	0	1.92056	0	0
ENSG00000259178	None	novel transcript	0.320094	3.29203	3.96172	0.830961	0.405996	0.999484	0	0	0	1.92056	0	0
ENSG00000260015	None	novel transcript, sense intronic to ZNF19	0.320094	3.29203	3.96172	0.830961	0.405996	0.999484	0	0	0	1.92056	0	0
ENSG00000263105	None	novel transcript	0.320094	3.29203	3.96172	0.830961	0.405996	0.999484	0	0	0	1.92056	0	0
ENSG00000265888	DSCAS	DSC1/DSC2 antisense RNA [Source:HGNC Symbol;Acc:HGNC:51116]	0.320094	3.29203	3.96172	0.830961	0.405996	0.999484	0	0	0	1.92056	0	0
ENSG00000269186	LINC01082	long intergenic non-protein coding RNA 1082 [Source:HGNC Symbol;Acc:HGNC:49125]	0.320094	3.29203	3.96172	0.830961	0.405996	0.999484	0	0	0	1.92056	0	0
ENSG00000271334	LINC02104	long intergenic non-protein coding RNA 2104 [Source:HGNC Symbol;Acc:HGNC:52959]	0.320094	3.29203	3.96172	0.830961	0.405996	0.999484	0	0	0	1.92056	0	0
ENSG00000274019	None	Neuroblastoma breakpoint family (NBPF) pseudogene	0.320094	3.29203	3.96172	0.830961	0.405996	0.999484	0	0	0	1.92056	0	0
ENSG00000284709	None	StAR related lipid transfer domain containing 5 (STARD5) pseudogene	0.320094	3.29203	3.96172	0.830961	0.405996	0.999484	0	0	0	1.92056	0	0
ENSG00000288695	None	novel protein, SRD5A3-RP11-177J6.1 readthrough	0.320094	3.29203	3.96172	0.830961	0.405996	0.999484	0	0	0	1.92056	0	0
ENSG00000289947	None	novel transcript	0.320094	3.29203	3.96172	0.830961	0.405996	0.999484	0	0	0	1.92056	0	0
ENSG00000248592	STIMATE-MUSTN1	STIMATE-MUSTN1 readthrough [Source:HGNC Symbol;Acc:HGNC:38834]	10.3355	3.29151	2.08673	1.57736	0.114714	0.999484	0	1.60036	5.70731	1.44042	0.48905	52.7757
ENSG00000105889	STEAP1B	STEAP family member 1B [Source:HGNC Symbol;Acc:HGNC:41907]	13.0167	3.28918	1.71886	1.91358	0.0556742	0.999484	1.85297	0.711273	5.70731	2.88084	0.978101	65.9696
ENSG00000286025	FAM246C	family with sequence similarity 246 member C (gene/pseudogene) [Source:HGNC Symbol;Acc:HGNC:54842]	4.87513	3.26701	2.74853	1.18864	0.234582	0.999484	0	1.42255	0	1.44042	0	26.3878
ENSG00000229786	SNRPFP2	small nuclear ribonucleoprotein polypeptide F pseudogene 2 [Source:HGNC Symbol;Acc:HGNC:39665]	2.39164	3.26477	3.16204	1.03249	0.301843	0.999484	0	0.177818	0	0	0.978101	13.1939
ENSG00000108691	CCL2	C-C motif chemokine ligand 2 [Source:HGNC Symbol;Acc:HGNC:10618]	206.008	3.2623	1.19576	2.72823	0.00636755	0.999484	99.0016	14.4033	0	562.725	507.145	52.7757
ENSG00000279365	None	novel transcript	0.840266	3.26121	3.9031	0.835543	0.403412	0.999484	0	0.177818	0	1.44042	3.42335	0
ENSG00000280163	None	novel transcript	10.1748	3.26115	1.96512	1.65952	0.0970115	0.999484	0.52942	1.06691	5.70731	0.480141	0.48905	52.7757
ENSG00000280836	None	0	4.68626	3.25857	2.49862	1.30415	0.192183	0.999484	0.52942	0.711273	0	0	0.48905	26.3878
ENSG00000171401	KRT13	keratin 13 [Source:HGNC Symbol;Acc:HGNC:6415]	61.7006	3.25701	1.1783	2.76415	0.00570709	0.999484	7.41188	21.1604	5.70731	240.07	95.8539	0
ENSG00000286939	None	novel transcript, antisense to ZNF185	2.38867	3.25641	3.16276	1.02961	0.303193	0.999484	0	0.177818	0	0.960281	0	13.1939
ENSG00000162888	IKBKE-AS1	IKBKE antisense RNA 1 [Source:HGNC Symbol;Acc:HGNC:32061]	2.85778	3.25454	2.98594	1.08995	0.275733	0.999484	0.52942	0	0	0	3.42335	13.1939
ENSG00000232930	None	novel transcript	4.63506	3.24497	3.28838	0.986798	0.323742	0.999484	0	1.42255	0	0	0	26.3878
ENSG00000236501	None	novel transcript	4.63506	3.24497	3.28838	0.986798	0.323742	0.999484	0	1.42255	0	0	0	26.3878
ENSG00000236526	BTBD3-AS1	BTBD3 antisense RNA 1 [Source:HGNC Symbol;Acc:HGNC:40728]	4.61991	3.24256	2.87975	1.12599	0.260171	0.999484	0.26471	1.06691	0	0	0	26.3878
ENSG00000268583	None	novel transcript, antisense to CARD8	4.79511	3.23601	2.78992	1.1599	0.246091	0.999484	0	1.42255	0	0.960281	0	26.3878
ENSG00000230838	LINC01614	long intergenic non-protein coding RNA 1614 [Source:HGNC Symbol;Acc:HGNC:51847]	16.6855	3.21824	1.31703	2.44355	0.0145434	0.999484	5.2942	0.533455	5.70731	22.5666	52.8175	13.1939
ENSG00000289155	None	novel transcript	4.95664	3.2175	2.41008	1.33502	0.18187	0.999484	0	1.42255	0	1.44042	0.48905	26.3878
ENSG00000275092	None	novel transcript, sense intronic to MAPK8IP3	2.66135	3.21677	2.56564	1.25379	0.209919	0.999484	0	0.355636	0	1.44042	0.978101	13.1939
ENSG00000278594	None	translocase of outer mitochondrial membrane 40 homolog (yeast) (TOMM40) pseudogene	2.75288	3.21514	2.64647	1.21488	0.224413	0.999484	0.26471	0.177818	0	2.88084	0	13.1939
ENSG00000231942	HNRNPA1P36	heterogeneous nuclear ribonucleoprotein A1 pseudogene 36 [Source:HGNC Symbol;Acc:HGNC:48765]	5.55336	3.21382	2.64771	1.21381	0.224819	0.999484	0.26471	0	5.70731	0.960281	0	26.3878
ENSG00000260583	None	novel transcript, antisense to MRPL39	7.91485	3.21024	1.76789	1.81586	0.0693921	0.999484	0.79413	1.77818	0	2.4007	2.9343	39.5818
ENSG00000276070	CCL4L2	C-C motif chemokine ligand 4 like 2 [Source:HGNC Symbol;Acc:HGNC:24066]	7.64453	3.20927	2.03575	1.57645	0.114922	0.999484	1.58826	0	5.70731	29.7687	8.80291	0
ENSG00000271503	CCL5	C-C motif chemokine ligand 5 [Source:HGNC Symbol;Acc:HGNC:10632]	29.6605	3.20897	1.90303	1.68625	0.0917479	0.999484	16.412	0	0	122.916	38.635	0
ENSG00000188886	ASTL	astacin like metalloendopeptidase [Source:HGNC Symbol;Acc:HGNC:31704]	5.11535	3.20853	2.07641	1.54523	0.12229	0.999484	1.05884	0.355636	0	2.4007	0.48905	26.3878
ENSG00000215223	CYP51A1P3	cytochrome P450 family 51 subfamily A member 1 pseudogene 3 [Source:HGNC Symbol;Acc:HGNC:41991]	5.37883	3.20296	3.02423	1.0591	0.289554	0.999484	0	0.177818	5.70731	0	0	26.3878
ENSG00000225647	None	novel transcript	5.37883	3.20296	3.02423	1.0591	0.289554	0.999484	0	0.177818	5.70731	0	0	26.3878
ENSG00000226957	None	novel transcript	5.37883	3.20296	3.02423	1.0591	0.289554	0.999484	0	0.177818	5.70731	0	0	26.3878
ENSG00000230506	None	novel transcript	5.37883	3.20296	3.02423	1.0591	0.289554	0.999484	0	0.177818	5.70731	0	0	26.3878
ENSG00000236858	None	novel transcript	5.37883	3.20296	3.02423	1.0591	0.289554	0.999484	0	0.177818	5.70731	0	0	26.3878
ENSG00000248210	LINC02355	long intergenic non-protein coding RNA 2355 [Source:HGNC Symbol;Acc:HGNC:53277]	5.37883	3.20296	3.02423	1.0591	0.289554	0.999484	0	0.177818	5.70731	0	0	26.3878
ENSG00000277526	LINC03021	long intergenic non-protein coding RNA 3021 [Source:NCBI gene (formerly Entrezgene);Acc:101927815]	5.37883	3.20296	3.02423	1.0591	0.289554	0.999484	0	0.177818	5.70731	0	0	26.3878
ENSG00000286622	None	novel transcript, antisense to MSRA	5.37883	3.20296	3.02423	1.0591	0.289554	0.999484	0	0.177818	5.70731	0	0	26.3878
ENSG00000287370	None	novel transcript	5.37883	3.20296	3.02423	1.0591	0.289554	0.999484	0	0.177818	5.70731	0	0	26.3878
ENSG00000287922	None	novel transcript	5.37883	3.20296	3.02423	1.0591	0.289554	0.999484	0	0.177818	5.70731	0	0	26.3878
ENSG00000231646	FSIP2-AS1	FSIP2 antisense RNA 1 [Source:HGNC Symbol;Acc:HGNC:40978]	7.57879	3.20082	1.90949	1.67627	0.0936847	0.999484	0.52942	1.956	0	0.960281	2.44525	39.5818
ENSG00000279108	None	TEC	7.09203	3.19853	2.3231	1.37683	0.168563	0.999484	1.05884	1.42255	0	0	0.48905	39.5818
ENSG00000124731	TREM1	triggering receptor expressed on myeloid cells 1 [Source:HGNC Symbol;Acc:HGNC:17760]	204.519	3.19671	1.06965	2.98857	0.00280291	0.999484	101.119	10.4913	5.70731	646.75	357.496	105.551
ENSG00000263745	None	novel transcript	4.70142	3.19414	2.53643	1.2593	0.207921	0.999484	0.26471	1.06691	0	0	0.48905	26.3878
ENSG00000197245	FAM110D	family with sequence similarity 110 member D [Source:HGNC Symbol;Acc:HGNC:25860]	2.84887	3.19179	2.57994	1.23716	0.216028	0.999484	0.52942	0	0	2.88084	0.48905	13.1939
ENSG00000258602	LINC01629	long intergenic non-protein coding RNA 1629 [Source:HGNC Symbol;Acc:HGNC:52260]	1.36601	3.19039	2.91404	1.09484	0.273589	0.999484	0.26471	0.177818	0	3.84113	3.9124	0
ENSG00000287338	None	novel transcript	4.90275	3.1818	2.77667	1.14591	0.251833	0.999484	1.58826	0	0	1.44042	0	26.3878
ENSG00000164303	ENPP6	ectonucleotide pyrophosphatase/phosphodiesterase 6 [Source:HGNC Symbol;Acc:HGNC:23409]	5.11602	3.1815	2.06018	1.54428	0.12252	0.999484	0.52942	0.889091	0	2.4007	0.48905	26.3878
ENSG00000095752	IL11	interleukin 11 [Source:HGNC Symbol;Acc:HGNC:5966]	195.965	3.17808	1.0911	2.91273	0.00358286	0.999484	86.8249	6.57927	22.8292	589.613	430.364	39.5818
ENSG00000232692	None	novel transcript	5.2649	3.1741	2.65754	1.19438	0.232331	0.999484	0	1.77818	0	0	3.42335	26.3878
ENSG00000105929	ATP6V0A4	ATPase H+ transporting V0 subunit a4 [Source:HGNC Symbol;Acc:HGNC:866]	7.69569	3.17301	2.49421	1.27215	0.20332	0.999484	0.52942	0.355636	5.70731	0	0	39.5818
ENSG00000231210	COMETT	cytosolic oncogenic antisense to MET transcript [Source:HGNC Symbol;Acc:HGNC:51196]	2.39015	3.17072	2.79516	1.13436	0.256643	0.999484	0	0.177818	0	0.480141	0.48905	13.1939
ENSG00000268621	IGFL2-AS1	IGFL2 antisense RNA 1 [Source:HGNC Symbol;Acc:HGNC:52559]	2.39015	3.17072	2.79516	1.13436	0.256643	0.999484	0	0.177818	0	0.480141	0.48905	13.1939
ENSG00000172940	SLC22A13	solute carrier family 22 member 13 [Source:HGNC Symbol;Acc:HGNC:8494]	5.47333	3.16216	2.70307	1.16984	0.242065	0.999484	0.26471	0	5.70731	0.480141	0	26.3878
ENSG00000249690	None	novel transcript, antisense to LRBA	7.1057	3.15958	2.33361	1.35394	0.175755	0.999484	0.79413	1.77818	0	0.480141	0	39.5818
ENSG00000147138	GPR174	G protein-coupled receptor 174 [Source:HGNC Symbol;Acc:HGNC:30245]	17.3843	3.15468	2.58575	1.22002	0.222456	0.999484	0	0.533455	11.4146	0	0	92.3574
ENSG00000171217	CLDN20	claudin 20 [Source:HGNC Symbol;Acc:HGNC:2042]	5.6515	3.15281	2.337	1.34909	0.17731	0.999484	0	0.355636	5.70731	0.480141	0.978101	26.3878
ENSG00000232814	COL4A2-AS1	COL4A2 antisense RNA 1 [Source:HGNC Symbol;Acc:HGNC:40156]	1.19	3.15251	3.58393	0.879623	0.379063	0.999484	0	0.355636	0	3.36098	3.42335	0
ENSG00000258274	CRADD-AS1	CRADD antisense RNA 1 [Source:HGNC Symbol;Acc:HGNC:56184]	5.65002	3.15193	2.33705	1.34868	0.17744	0.999484	0	0.355636	5.70731	0.960281	0.48905	26.3878
ENSG00000287119	None	novel transcript	7.69636	3.13919	2.76667	1.13465	0.256524	0.999484	0	0.889091	5.70731	0	0	39.5818
ENSG00000260848	None	novel transcript	8.7604	3.13651	1.97705	1.58646	0.112635	0.999484	0	1.42255	5.70731	0.960281	4.8905	39.5818
ENSG00000229587	None	novel transcript	2.85251	3.12907	2.47755	1.26297	0.2066	0.999484	0	0.533455	0	1.92056	1.46715	13.1939
ENSG00000213759	UGT2B11	UDP glucuronosyltransferase family 2 member B11 [Source:HGNC Symbol;Acc:HGNC:12545]	0.939226	3.12583	3.8939	0.802751	0.422119	0.999484	0.26471	0	0	0.480141	4.8905	0
ENSG00000184302	SIX6	SIX homeobox 6 [Source:HGNC Symbol;Acc:HGNC:10892]	5.64853	3.12485	2.56118	1.22008	0.222434	0.999484	0	0.355636	5.70731	1.44042	0	26.3878
ENSG00000188460	ACTBP11	ACTB pseudogene 11 [Source:HGNC Symbol;Acc:HGNC:33971]	0.937741	3.12417	3.89391	0.80232	0.422368	0.999484	0.26471	0	0	0.960281	4.40145	0
ENSG00000232810	TNF	tumor necrosis factor [Source:HGNC Symbol;Acc:HGNC:11892]	13.3795	3.11593	2.01342	1.54758	0.121723	0.999484	7.67659	0	0	40.812	31.7883	0
ENSG00000225626	CFAP95-DT	CFAP95 divergent transcript [Source:HGNC Symbol;Acc:HGNC:48713]	4.31799	3.11448	2.31581	1.34488	0.178664	0.999484	0	0.177818	5.70731	0.960281	5.86861	13.1939
ENSG00000279853	None	tec	4.64887	3.11421	2.82731	1.10148	0.270689	0.999484	0.79413	0.711273	0	0	0	26.3878
ENSG00000289321	None	novel transcript	7.68629	3.11319	1.82079	1.7098	0.0873032	0.999484	1.05884	1.60036	0	1.92056	1.9562	39.5818
ENSG00000289423	None	novel transcript	3.5724	3.10766	2.58165	1.20375	0.228686	0.999484	1.58826	0	0	11.0432	8.80291	0
ENSG00000267592	None	transmembrane protein 160 (TMEM160) pseudogene	7.71017	3.10658	2.5183	1.2336	0.21735	0.999484	0.79413	0.177818	5.70731	0	0	39.5818
ENSG00000254221	PCDHGB1	protocadherin gamma subfamily B, 1 [Source:HGNC Symbol;Acc:HGNC:8708]	3.31339	3.10626	2.3555	1.31873	0.187261	0.999484	0	0.889091	0	3.84113	1.9562	13.1939
ENSG00000257139	LINC02821	long intergenic non-protein coding RNA 2821 [Source:HGNC Symbol;Acc:HGNC:54352]	5.92054	3.08938	2.22412	1.38904	0.164821	0.999484	0.52942	0	5.70731	1.92056	0.978101	26.3878
ENSG00000196747	H2AC13	H2A clustered histone 13 [Source:HGNC Symbol;Acc:HGNC:4725]	2.95296	3.08826	2.25618	1.3688	0.171061	0.999484	0.26471	0.355636	0	0.480141	3.42335	13.1939
ENSG00000227507	LTB	lymphotoxin beta [Source:HGNC Symbol;Acc:HGNC:6711]	70.3543	3.08144	1.23094	2.50332	0.0123034	0.999484	30.177	3.37855	11.4146	231.908	145.248	0
ENSG00000213707	HMGB1P10	high mobility group box 1 pseudogene 10 [Source:HGNC Symbol;Acc:HGNC:4994]	5.05048	3.07913	2.07212	1.48598	0.137284	0.999484	0.79413	0.711273	0	1.92056	0.48905	26.3878
ENSG00000176678	FOXL1	forkhead box L1 [Source:HGNC Symbol;Acc:HGNC:3817]	83.5453	3.07575	1.25585	2.44913	0.0143201	0.999484	40.5007	1.06691	11.4146	219.424	215.671	13.1939
ENSG00000138079	SLC3A1	solute carrier family 3 member 1 [Source:HGNC Symbol;Acc:HGNC:11025]	5.39331	3.07448	3.02469	1.01646	0.309411	0.999484	0.26471	0	5.70731	0	0	26.3878
ENSG00000169877	AHSP	alpha hemoglobin stabilizing protein [Source:HGNC Symbol;Acc:HGNC:18075]	5.39331	3.07448	3.02469	1.01646	0.309411	0.999484	0.26471	0	5.70731	0	0	26.3878
ENSG00000225766	DHRS4L1	dehydrogenase/reductase 4 like 1 (pseudogene) [Source:HGNC Symbol;Acc:HGNC:19732]	5.39331	3.07448	3.02469	1.01646	0.309411	0.999484	0.26471	0	5.70731	0	0	26.3878
ENSG00000249998	None	novel transcript	5.39331	3.07448	3.02469	1.01646	0.309411	0.999484	0.26471	0	5.70731	0	0	26.3878
ENSG00000271639	PPFIA1P1	PPFIA1 pseudogene 1 [Source:HGNC Symbol;Acc:HGNC:54792]	5.39331	3.07448	3.02469	1.01646	0.309411	0.999484	0.26471	0	5.70731	0	0	26.3878
ENSG00000279652	None	novel transcript	5.39331	3.07448	3.02469	1.01646	0.309411	0.999484	0.26471	0	5.70731	0	0	26.3878
ENSG00000291187	LINC00032	long intergenic non-protein coding RNA 32 [Source:HGNC Symbol;Acc:HGNC:16506]	5.39331	3.07448	3.02469	1.01646	0.309411	0.999484	0.26471	0	5.70731	0	0	26.3878
ENSG00000231298	MANCR	mitotically associated long non coding RNA [Source:HGNC Symbol;Acc:HGNC:44678]	1.45903	3.07364	3.37609	0.910415	0.362604	0.999484	0.52942	0	0	4.80141	3.42335	0
ENSG00000249599	BMPR1B-DT	BMPR1B divergent transcript [Source:HGNC Symbol;Acc:HGNC:50864]	1.1174	3.07216	3.79391	0.80976	0.418078	0.999484	0	0.355636	0	0.480141	5.86861	0
ENSG00000261654	None	novel transcript, sense overlapping C1orf103	4.87595	3.07091	2.1546	1.42528	0.154076	0.999484	0.52942	0.889091	0	0.960281	0.48905	26.3878
ENSG00000057149	SERPINB3	serpin family B member 3 [Source:HGNC Symbol;Acc:HGNC:10569]	6.08135	3.06933	2.15343	1.42532	0.154064	0.999484	2.38239	0	0	5.76169	1.9562	26.3878
ENSG00000225282	None	kelch-like 5 (Drosophila) (KLHL5) pseudogene	2.58132	3.06921	2.61721	1.1727	0.240915	0.999484	0	0.355636	0	0.960281	0.978101	13.1939
ENSG00000201047	Y_RNA	Y RNA [Source:RFAM;Acc:RF00019]	0.244525	3.05444	3.96595	0.770166	0.441202	0.999484	0	0	0	0	1.46715	0
ENSG00000206888	RNU6-48P	RNA, U6 small nuclear 48, pseudogene [Source:HGNC Symbol;Acc:HGNC:34292]	0.244525	3.05444	3.96595	0.770166	0.441202	0.999484	0	0	0	0	1.46715	0
ENSG00000214857	SEM1P1	SEM1 pseudogene 1 [Source:HGNC Symbol;Acc:HGNC:24454]	0.244525	3.05444	3.96595	0.770166	0.441202	0.999484	0	0	0	0	1.46715	0
ENSG00000219870	BRK1P1	BRICK1 pseudogene 1 [Source:HGNC Symbol;Acc:HGNC:42020]	0.244525	3.05444	3.96595	0.770166	0.441202	0.999484	0	0	0	0	1.46715	0
ENSG00000222363	RNU4-34P	RNA, U4 small nuclear 34, pseudogene [Source:HGNC Symbol;Acc:HGNC:46970]	0.244525	3.05444	3.96595	0.770166	0.441202	0.999484	0	0	0	0	1.46715	0
ENSG00000223280	RNU6-57P	RNA, U6 small nuclear 57, pseudogene [Source:HGNC Symbol;Acc:HGNC:42547]	0.244525	3.05444	3.96595	0.770166	0.441202	0.999484	0	0	0	0	1.46715	0
ENSG00000226779	NAALADL2-AS2	NAALADL2 antisense RNA 2 [Source:HGNC Symbol;Acc:HGNC:41015]	0.244525	3.05444	3.96595	0.770166	0.441202	0.999484	0	0	0	0	1.46715	0
ENSG00000226843	None	heterogeneous nuclear ribonucleoprotein D-like (HNRPDL) pseudogene	0.244525	3.05444	3.96595	0.770166	0.441202	0.999484	0	0	0	0	1.46715	0
ENSG00000227484	None	novel transcript	0.244525	3.05444	3.96595	0.770166	0.441202	0.999484	0	0	0	0	1.46715	0
ENSG00000228401	None	novel transcript, antisense to EGFL7 (HSPC324)	0.244525	3.05444	3.96595	0.770166	0.441202	0.999484	0	0	0	0	1.46715	0
ENSG00000230741	None	novel transcript	0.244525	3.05444	3.96595	0.770166	0.441202	0.999484	0	0	0	0	1.46715	0
ENSG00000232271	None	novel transcript	0.244525	3.05444	3.96595	0.770166	0.441202	0.999484	0	0	0	0	1.46715	0
ENSG00000232342	None	novel transcript	0.244525	3.05444	3.96595	0.770166	0.441202	0.999484	0	0	0	0	1.46715	0
ENSG00000233775	None	novel transcript	0.244525	3.05444	3.96595	0.770166	0.441202	0.999484	0	0	0	0	1.46715	0
ENSG00000236811	GAPDHP2	glyceraldehyde-3-phosphate dehydrogenase pseudogene 2 [Source:HGNC Symbol;Acc:HGNC:16577]	0.244525	3.05444	3.96595	0.770166	0.441202	0.999484	0	0	0	0	1.46715	0
ENSG00000241048	None	novel transcript	0.244525	3.05444	3.96595	0.770166	0.441202	0.999484	0	0	0	0	1.46715	0
ENSG00000246211	P4HA3-AS1	P4HA3 antisense RNA 1 [Source:HGNC Symbol;Acc:HGNC:53160]	0.244525	3.05444	3.96595	0.770166	0.441202	0.999484	0	0	0	0	1.46715	0
ENSG00000249304	None	novel transcript	0.244525	3.05444	3.96595	0.770166	0.441202	0.999484	0	0	0	0	1.46715	0
ENSG00000253666	None	novel transcript	0.244525	3.05444	3.96595	0.770166	0.441202	0.999484	0	0	0	0	1.46715	0
ENSG00000257875	None	F-box and WD repeat domain containing 12 (FBXW12) pseudogene	0.244525	3.05444	3.96595	0.770166	0.441202	0.999484	0	0	0	0	1.46715	0
ENSG00000264078	None	novel transcript, antisense to PEF1	0.244525	3.05444	3.96595	0.770166	0.441202	0.999484	0	0	0	0	1.46715	0
ENSG00000266278	LINC01910	long intergenic non-protein coding RNA 1910 [Source:HGNC Symbol;Acc:HGNC:52729]	0.244525	3.05444	3.96595	0.770166	0.441202	0.999484	0	0	0	0	1.46715	0
ENSG00000270716	BNIP3P15	BCL2 interacting protein 3 pseudogene 15 [Source:HGNC Symbol;Acc:HGNC:49695]	0.244525	3.05444	3.96595	0.770166	0.441202	0.999484	0	0	0	0	1.46715	0
ENSG00000271266	LAPTM4BP2	lysosomal protein transmembrane 4 beta pseudogene 2 [Source:HGNC Symbol;Acc:HGNC:51935]	0.244525	3.05444	3.96595	0.770166	0.441202	0.999484	0	0	0	0	1.46715	0
ENSG00000271856	LINC01215	long intergenic non-protein coding RNA 1215 [Source:HGNC Symbol;Acc:HGNC:49651]	0.244525	3.05444	3.96595	0.770166	0.441202	0.999484	0	0	0	0	1.46715	0
ENSG00000272167	None	PROX1 antisense RNA 1	0.244525	3.05444	3.96595	0.770166	0.441202	0.999484	0	0	0	0	1.46715	0
ENSG00000277968	None	None	0.244525	3.05444	3.96595	0.770166	0.441202	0.999484	0	0	0	0	1.46715	0
ENSG00000278009	None	phosphatidylinositol glycan anchor biosynthesis, class F (PIGF) pseudogene	0.244525	3.05444	3.96595	0.770166	0.441202	0.999484	0	0	0	0	1.46715	0
ENSG00000278966	None	TEC	0.244525	3.05444	3.96595	0.770166	0.441202	0.999484	0	0	0	0	1.46715	0
ENSG00000281097	LINC01395	long intergenic non-protein coding RNA 1395 [Source:HGNC Symbol;Acc:HGNC:50674]	0.244525	3.05444	3.96595	0.770166	0.441202	0.999484	0	0	0	0	1.46715	0
ENSG00000284138	ATP6V0CP4	ATPase H+ transporting V0 subunit c pseudogene 4 [Source:HGNC Symbol;Acc:HGNC:40002]	0.244525	3.05444	3.96595	0.770166	0.441202	0.999484	0	0	0	0	1.46715	0
ENSG00000284651	None	novel pseudogene	0.244525	3.05444	3.96595	0.770166	0.441202	0.999484	0	0	0	0	1.46715	0
ENSG00000287043	None	novel transcript, sense intronic to ADARB2	0.244525	3.05444	3.96595	0.770166	0.441202	0.999484	0	0	0	0	1.46715	0
ENSG00000287098	None	novel transcript	0.244525	3.05444	3.96595	0.770166	0.441202	0.999484	0	0	0	0	1.46715	0
ENSG00000287322	None	novel transcript, antisense to NDUFAF6	0.244525	3.05444	3.96595	0.770166	0.441202	0.999484	0	0	0	0	1.46715	0
ENSG00000287349	None	novel transcript	0.244525	3.05444	3.96595	0.770166	0.441202	0.999484	0	0	0	0	1.46715	0
ENSG00000287614	None	novel transcript	0.244525	3.05444	3.96595	0.770166	0.441202	0.999484	0	0	0	0	1.46715	0
ENSG00000287974	None	novel transcript	0.244525	3.05444	3.96595	0.770166	0.441202	0.999484	0	0	0	0	1.46715	0
ENSG00000291045	None	novel transcript	0.244525	3.05444	3.96595	0.770166	0.441202	0.999484	0	0	0	0	1.46715	0
ENSG00000099984	GSTT2	glutathione S-transferase theta 2 (gene/pseudogene) [Source:HGNC Symbol;Acc:HGNC:4642]	0.24304	3.04943	3.96605	0.768884	0.441962	0.999484	0	0	0	0.480141	0.978101	0
[truncated: 60,702 more rows]
