# Supplementary material for: Modelling amoebic brain infection caused by Balamuthia mandrillaris using a human cerebral organoid
Source: PLoS Negl Trop Dis. 2024 Jun 20;18(6):e0012274. doi: 10.1371/journal.pntd.0012274 (PMC11218984; doi:10.1371/journal.pntd.0012274)
Supplement: S2 Table — (XLSX) [file pntd.0012274.s010.xlsx]

## Sheet: Sheet1
S2 Table. List of top 100 highly expressed genes
Gene_ID	Gene_symbol	Description	Control 2	Control 3	Control 7	Coculture 2	Coculture 3	Coculture 7
ENSG00000168542	COL3A1	collagen type III alpha 1 chain [Source:HGNC Symbol;Acc:HGNC:2201]	556501	88578	143	103833	76589	198
ENSG00000156508	EEF1A1	eukaryotic translation elongation factor 1 alpha 1 [Source:HGNC Symbol;Acc:HGNC:3189]	287567	184080	3433	100627	57096	1861
ENSG00000210082	MT-RNR2	mitochondrially encoded 16S rRNA [Source:HGNC Symbol;Acc:HGNC:7471]	152193	123070	170265	2164	860	166393
ENSG00000108821	COL1A1	collagen type I alpha 1 chain [Source:HGNC Symbol;Acc:HGNC:2197]	263870	58538	280	136117	121067	1382
ENSG00000164692	COL1A2	collagen type I alpha 2 chain [Source:HGNC Symbol;Acc:HGNC:2198]	186805	54450	266	83173	59788	543
ENSG00000198804	MT-CO1	mitochondrially encoded cytochrome c oxidase I [Source:HGNC Symbol;Acc:HGNC:7419]	211656	138838	2037	4784	1684	751
ENSG00000115461	IGFBP5	insulin like growth factor binding protein 5 [Source:HGNC Symbol;Acc:HGNC:5474]	34001	112840	1105	32519	36772	766
ENSG00000184009	ACTG1	actin gamma 1 [Source:HGNC Symbol;Acc:HGNC:144]	60205	60300	1744	35147	33289	1180
ENSG00000113140	SPARC	secreted protein acidic and cysteine rich [Source:HGNC Symbol;Acc:HGNC:11219]	102590	26084	296	33473	22913	215
ENSG00000115414	FN1	fibronectin 1 [Source:HGNC Symbol;Acc:HGNC:3778]	34241	5824	60	76225	61259	284
ENSG00000167658	EEF2	eukaryotic translation elongation factor 2 [Source:HGNC Symbol;Acc:HGNC:3214]	70231	54632	1670	28109	18507	798
ENSG00000198886	MT-ND4	mitochondrially encoded NADH:ubiquinone oxidoreductase core subunit 4 [Source:HGNC Symbol;Acc:HGNC:7459]	86335	73846	1713	3382	1419	800
ENSG00000074800	ENO1	enolase 1 [Source:HGNC Symbol;Acc:HGNC:3350]	38207	51838	364	31296	32132	544
ENSG00000075624	ACTB	actin beta [Source:HGNC Symbol;Acc:HGNC:132]	49373	36453	704	34384	31267	620
ENSG00000111640	GAPDH	glyceraldehyde-3-phosphate dehydrogenase [Source:HGNC Symbol;Acc:HGNC:4141]	56138	36180	687	20246	16372	614
ENSG00000130635	COL5A1	collagen type V alpha 1 chain [Source:HGNC Symbol;Acc:HGNC:2209]	60118	8949	277	27000	20776	339
ENSG00000197746	PSAP	prosaposin [Source:HGNC Symbol;Acc:HGNC:9498]	34356	46399	1127	17212	14034	529
ENSG00000198786	MT-ND5	mitochondrially encoded NADH:ubiquinone oxidoreductase core subunit 5 [Source:HGNC Symbol;Acc:HGNC:7461]	52729	48025	3369	1728	786	1329
ENSG00000044574	HSPA5	amyloid beta precursor like protein 2 [Source:HGNC Symbol;Acc:HGNC:598]	35578	31599	239	34719	4987	95
ENSG00000087086	FTL	collagen type VI alpha 1 chain [Source:HGNC Symbol;Acc:HGNC:2211]	45028	18736	153	24946	18148	78
ENSG00000211459	MT-RNR1	mitochondrially encoded 12S rRNA [Source:HGNC Symbol;Acc:HGNC:7470]	39502	24887	21991	349	167	19398
ENSG00000142192	APP	amyloid beta precursor protein [Source:HGNC Symbol;Acc:HGNC:620]	41196	32698	366	15627	14254	149
ENSG00000100316	RPL3	ribosomal protein L3 [Source:HGNC Symbol;Acc:HGNC:10332]	43868	33246	350	15179	9513	206
ENSG00000198938	MT-CO3	mitochondrially encoded cytochrome c oxidase III [Source:HGNC Symbol;Acc:HGNC:7422]	55395	39026	1105	692	345	464
ENSG00000187908	DMBT1	amyloid beta precursor like protein 2 [Source:HGNC Symbol;Acc:HGNC:598]	93785	565	11	1242	634	1
ENSG00000102144	PGK1	collagen type VI alpha 1 chain [Source:HGNC Symbol;Acc:HGNC:2211]	32724	25737	278	18349	17977	329
ENSG00000067225	PKM	pyruvate kinase M1/2 [Source:HGNC Symbol;Acc:HGNC:9021]	25042	29166	960	18347	19971	817
ENSG00000115457	IGFBP2	insulin like growth factor binding protein 2 [Source:HGNC Symbol;Acc:HGNC:5471]	18858	25963	173	23541	23891	235
ENSG00000134333	LDHA	lactate dehydrogenase A [Source:HGNC Symbol;Acc:HGNC:6535]	34943	21856	177	19027	15881	156
ENSG00000198712	MT-CO2	mitochondrially encoded cytochrome c oxidase II [Source:HGNC Symbol;Acc:HGNC:7421]	49435	36207	1129	1634	547	519
ENSG00000105388	CEACAM5	amyloid beta precursor like protein 2 [Source:HGNC Symbol;Acc:HGNC:598]	66773	689	0	10953	9356	0
ENSG00000166710	B2M	beta-2-microglobulin [Source:HGNC Symbol;Acc:HGNC:914]	47354	4398	124	19093	14296	28
ENSG00000142173	COL6A2	collagen type VI alpha 2 chain [Source:HGNC Symbol;Acc:HGNC:2212]	32282	12018	264	23120	15990	339
ENSG00000099194	SCD	stearoyl-CoA desaturase [Source:HGNC Symbol;Acc:HGNC:10571]	40399	34180	241	3540	3118	121
ENSG00000089157	RPLP0	ribosomal protein lateral stalk subunit P0 [Source:HGNC Symbol;Acc:HGNC:10371]	39148	22935	949	11356	6572	461
ENSG00000084234	APLP2	novel transcript, similar to YY1 associated myogenesis RNA 1 YAM1	37431	18022	314	11985	13140	161
ENSG00000142156	COL6A1	collagen type VI alpha 1 chain [Source:HGNC Symbol;Acc:HGNC:2211]	23490	18171	424	20188	16818	413
ENSG00000166165	CKB	creatine kinase B [Source:HGNC Symbol;Acc:HGNC:1991]	41610	21668	144	7404	8615	39
ENSG00000102265	TIMP1	TIMP metallopeptidase inhibitor 1 [Source:HGNC Symbol;Acc:HGNC:11820]	21606	1056	9	31990	24169	30
ENSG00000120708	TGFBI	transforming growth factor beta induced [Source:HGNC Symbol;Acc:HGNC:11771]	43617	4039	31	16096	14582	104
ENSG00000280614	ENSG00000280614	novel transcript, similar to YY1 associated myogenesis RNA 1 YAM1	4	1	73167	0	1	3864
ENSG00000198727	MT-CYB	amyloid beta precursor protein [Source:HGNC Symbol;Acc:HGNC:620]	38392	31701	1911	1063	446	732
ENSG00000174444	RPL4	ribosomal protein L3 [Source:HGNC Symbol;Acc:HGNC:10332]	25402	26276	259	11767	7120	161
ENSG00000140988	RPS2	mitochondrially encoded cytochrome c oxidase III [Source:HGNC Symbol;Acc:HGNC:7422]	29484	20732	277	11089	8617	156
ENSG00000127022	CANX	amyloid beta precursor like protein 2 [Source:HGNC Symbol;Acc:HGNC:598]	20041	30439	199	13117	5831	101
ENSG00000167552	TUBA1A	collagen type VI alpha 1 chain [Source:HGNC Symbol;Acc:HGNC:2211]	2973	45328	484	5884	14420	267
ENSG00000058085	LAMC2	pyruvate kinase M1/2 [Source:HGNC Symbol;Acc:HGNC:9021]	25515	418	4	24462	18326	3
ENSG00000112715	VEGFA	insulin like growth factor binding protein 2 [Source:HGNC Symbol;Acc:HGNC:5471]	18118	25805	1025	11564	11050	554
ENSG00000185559	DLK1	lactate dehydrogenase A [Source:HGNC Symbol;Acc:HGNC:6535]	50902	7369	233	5868	2298	17
ENSG00000130821	SLC6A8	mitochondrially encoded cytochrome c oxidase II [Source:HGNC Symbol;Acc:HGNC:7421]	44710	5613	517	9084	6143	289
ENSG00000166598	HSP90B1	amyloid beta precursor like protein 2 [Source:HGNC Symbol;Acc:HGNC:598]	28057	16415	48	18743	2828	13
ENSG00000142541	RPL13A	beta-2-microglobulin [Source:HGNC Symbol;Acc:HGNC:914]	28297	20656	338	10361	6187	186
ENSG00000196924	FLNA	collagen type VI alpha 2 chain [Source:HGNC Symbol;Acc:HGNC:2212]	10996	16210	1040	18603	17422	905
ENSG00000161016	RPL8	stearoyl-CoA desaturase [Source:HGNC Symbol;Acc:HGNC:10571]	28536	18859	289	10862	6439	144
ENSG00000087460	GNAS	ribosomal protein lateral stalk subunit P0 [Source:HGNC Symbol;Acc:HGNC:10371]	18016	24243	152	12439	10031	67
ENSG00000117394	SLC2A1	novel transcript, similar to YY1 associated myogenesis RNA 1 YAM1	17249	14039	931	17983	12852	767
ENSG00000167526	RPL13	collagen type VI alpha 1 chain [Source:HGNC Symbol;Acc:HGNC:2211]	25876	19056	210	9908	6032	79
ENSG00000205542	TMSB4X	thymosin beta 4 X-linked [Source:HGNC Symbol;Acc:HGNC:11881]	21936	17314	85	11234	9685	53
ENSG00000133112	TPT1	tumor protein, translationally-controlled 1 [Source:HGNC Symbol;Acc:HGNC:12022]	31282	12345	21	10363	6118	20
ENSG00000034510	TMSB10	thymosin beta 10 [Source:HGNC Symbol;Acc:HGNC:11879]	21802	13052	7	13289	10834	7
ENSG00000174748	RPL15	ribosomal protein L15 [Source:HGNC Symbol;Acc:HGNC:10306]	21969	21858	227	8806	5376	112
ENSG00000185624	P4HB	amyloid beta precursor protein [Source:HGNC Symbol;Acc:HGNC:620]	24393	7531	225	18325	7176	160
ENSG00000163359	COL6A3	ribosomal protein L3 [Source:HGNC Symbol;Acc:HGNC:10332]	14301	6891	72	19028	17096	243
ENSG00000198763	MT-ND2	mitochondrially encoded cytochrome c oxidase III [Source:HGNC Symbol;Acc:HGNC:7422]	29531	23854	1070	1685	953	515
ENSG00000110321	EIF4G2	amyloid beta precursor like protein 2 [Source:HGNC Symbol;Acc:HGNC:598]	14403	21820	242	10578	9946	139
ENSG00000134871	COL4A2	collagen type VI alpha 1 chain [Source:HGNC Symbol;Acc:HGNC:2211]	17759	6679	55	15733	16016	56
ENSG00000149273	RPS3	pyruvate kinase M1/2 [Source:HGNC Symbol;Acc:HGNC:9021]	27600	15012	391	8131	4508	209
ENSG00000164733	CTSB	insulin like growth factor binding protein 2 [Source:HGNC Symbol;Acc:HGNC:5471]	25101	7774	195	12604	9601	137
ENSG00000135486	HNRNPA1	lactate dehydrogenase A [Source:HGNC Symbol;Acc:HGNC:6535]	20286	19059	95	7911	6231	42
ENSG00000179218	CALR	mitochondrially encoded cytochrome c oxidase II [Source:HGNC Symbol;Acc:HGNC:7421]	22196	14166	155	13370	2983	83
ENSG00000146674	IGFBP3	amyloid beta precursor like protein 2 [Source:HGNC Symbol;Acc:HGNC:598]	29384	2179	22	13121	8070	88
ENSG00000198888	MT-ND1	beta-2-microglobulin [Source:HGNC Symbol;Acc:HGNC:914]	26771	21986	1122	1290	788	451
ENSG00000281181	ENSG00000281181	collagen type VI alpha 2 chain [Source:HGNC Symbol;Acc:HGNC:2212]	169	86	16825	82	35	34621
ENSG00000087245	MMP2	matrix metallopeptidase 2 [Source:HGNC Symbol;Acc:HGNC:7166]	26700	4585	65	10239	10082	61
ENSG00000096384	HSP90AB1	heat shock protein 90 alpha family class B member 1 [Source:HGNC Symbol;Acc:HGNC:5258]	17043	21018	439	7146	5693	152
ENSG00000122406	RPL5	ribosomal protein L5 [Source:HGNC Symbol;Acc:HGNC:10360]	21559	17337	74	7027	4582	33
ENSG00000148053	NTRK2	neurotrophic receptor tyrosine kinase 2 [Source:HGNC Symbol;Acc:HGNC:8032]	615	46046	256	544	2812	131
ENSG00000204580	DDR1	discoidin domain receptor tyrosine kinase 1 [Source:HGNC Symbol;Acc:HGNC:2730]	9622	22663	493	4947	12141	379
ENSG00000142937	RPS8	ribosomal protein S8 [Source:HGNC Symbol;Acc:HGNC:10441]	21797	16019	107	7468	4664	46
ENSG00000188157	AGRN	agrin [Source:HGNC Symbol;Acc:HGNC:329]	14144	12771	569	11071	10651	369
ENSG00000122884	P4HA1	prolyl 4-hydroxylase subunit alpha 1 [Source:HGNC Symbol;Acc:HGNC:8546]	17741	11712	61	11351	8094	31
ENSG00000102837	OLFM4	amyloid beta precursor like protein 2 [Source:HGNC Symbol;Acc:HGNC:598]	48359	349	1	145	108	0
ENSG00000157227	MMP14	beta-2-microglobulin [Source:HGNC Symbol;Acc:HGNC:914]	18685	6620	306	12758	10327	239
ENSG00000231500	RPS18	collagen type VI alpha 2 chain [Source:HGNC Symbol;Acc:HGNC:2212]	22355	14400	59	7905	4129	38
ENSG00000135916	ITM2C	matrix metallopeptidase 2 [Source:HGNC Symbol;Acc:HGNC:7166]	26208	9502	137	6810	6030	79
ENSG00000111669	TPI1	heat shock protein 90 alpha family class B member 1 [Source:HGNC Symbol;Acc:HGNC:5258]	16934	15676	149	7624	7997	97
ENSG00000147403	RPL10	ribosomal protein L5 [Source:HGNC Symbol;Acc:HGNC:10360]	23032	13795	383	7277	3606	208
ENSG00000139644	TMBIM6	neurotrophic receptor tyrosine kinase 2 [Source:HGNC Symbol;Acc:HGNC:8032]	19234	13068	390	8169	6531	188
ENSG00000123384	LRP1	amyloid beta precursor like protein 2 [Source:HGNC Symbol;Acc:HGNC:598]	17108	12341	708	8411	8062	661
ENSG00000070756	PABPC1	amyloid beta precursor like protein 2 [Source:HGNC Symbol;Acc:HGNC:598]	22234	13902	250	6369	4180	121
ENSG00000187498	COL4A1	beta-2-microglobulin [Source:HGNC Symbol;Acc:HGNC:914]	14086	4209	27	12449	15433	53
ENSG00000204525	HLA-C	collagen type VI alpha 2 chain [Source:HGNC Symbol;Acc:HGNC:2212]	21515	3034	241	12286	8754	70
ENSG00000115677	HDLBP	matrix metallopeptidase 2 [Source:HGNC Symbol;Acc:HGNC:7166]	17011	11658	275	11487	5216	163
ENSG00000125730	C3	heat shock protein 90 alpha family class B member 1 [Source:HGNC Symbol;Acc:HGNC:5258]	30745	1268	7	7005	6741	16
ENSG00000119888	EPCAM	ribosomal protein L5 [Source:HGNC Symbol;Acc:HGNC:10360]	35196	811	1	5196	4131	1
ENSG00000137154	RPS6	neurotrophic receptor tyrosine kinase 2 [Source:HGNC Symbol;Acc:HGNC:8032]	23275	11926	86	6381	3619	31
ENSG00000167244	IGF2	insulin like growth factor 2 [Source:HGNC Symbol;Acc:HGNC:5466]	24876	11452	75	4830	3170	28
ENSG00000150991	UBC	ubiquitin C [Source:HGNC Symbol;Acc:HGNC:12468]	16978	13922	113	6986	6167	54
ENSG00000086548	CEACAM6	CEA cell adhesion molecule 6 [Source:HGNC Symbol;Acc:HGNC:1818]	29192	320	3	7236	6900	0
ENSG00000168028	RPSA	ribosomal protein SA [Source:HGNC Symbol;Acc:HGNC:6502]	15314	13579	204	8106	6196	123
